# Supplementary material for: Tetra­methyl 1,1,2-triphenyl-2H-1λ5-phosphole-2,3,4,5-tetra­carboxyl­ate
Source: Acta Crystallogr Sect E Struct Rep Online. 2010 Oct 9;66(Pt 11):o2791. doi: 10.1107/S1600536810037827 (PMC3008977; doi:10.1107/S1600536810037827)
Supplement: Supplementary file 1 [file e-66-o2791-sup1.cif]

##############################################################################
###                                                                        ###
###        Electronic paper (Acta Crystallographica Section E)             ###
###                                                                        ###
##############################################################################
#                                                                            #
# This CIF contains the data in a paper accepted for publication in Acta     #
# Crystallographica Section E. It conforms to the requirements of Notes      #
# for Authors for Section E, and has been peer reviewed under the auspices   #
# of the IUCr Commission on Journals.                                        #
#                                                                            #
# Full details of the Crystallographic Information File format               #
# are given in the paper "The Crystallographic Information File (CIF):       #
# a New Standard Archive File for Crystallography" by S. R. Hall, F. H.      #
# Allen and I. D. Brown [Acta Cryst. (1991), A47, 655-685].                  #
#                                                                            #
# The current version of the core CIF dictionary is obtainable from          #
# ftp://ftp.iucr.org/pub/cif_core.dic. The current version number is 2.4.    #
#                                                                            #
# Software is freely available for graphical display of the structure(s) in  #
# this CIF.  For information consult the CIF home page http://www.iucr.org/  #
# cif/home.html                                                              #
#                                                                            #
# This file may be used for bona fide research purposes within the           #
# scientific community so long as proper attribution is given to the journal # 
# article from which it was obtained.                                        #
#                                                                            #
##############################################################################
                                             
data_paper
_audit_creation_method     SHELXL-97
_journal_date_recd_electronic     2010-08-16
_journal_date_accepted     2010-09-21
_journal_name_full     'Acta Crystallographica, Section E'
_journal_year     2010
_journal_volume     66
_journal_issue     11
_journal_page_first     o2791
_journal_page_last     o2791
_journal_paper_category     QO
_journal_coeditor_code     CV2752
_publ_contact_author     'Prof. Zbigniew Czarnocki'
_publ_contact_author_email     'czarnoz@chem.uw.edu.pl'
_publ_contact_author_fax     '48-228225996'
_publ_contact_author_phone     '48-228220211 ext. 220'
_publ_section_title
;
Tetramethyl 1,1,2-triphenyl-2<i>H</i>-1\l^5^-phosphole-2,3,4,5-tetracarboxylate
;
loop_
    _publ_author_name
    _publ_author_address
    'Krawczyk, Krzysztof K.'
; Faculty of Chemistry,
  University of Warsaw,
  Pasteura 1,
  02-093 Warsaw,
  Poland
;
    'Wojtasiewicz, Krystyna'
; Faculty of Chemistry,
  University of Warsaw,
  Pasteura 1,
  02-093 Warsaw,
  Poland
;
    'Maurin, Jan K.'
; National  Medicines Institute,
  Che\/lmska 30/34,
  00-725 Warsaw,
  Poland
  and
  Institute of Atomic Energy
  05-400 Otwock-\'Swierk
  Poland
;
    'Gronowska, Ewa'
; Faculty of Chemistry,
  University of Warsaw,
  Pasteura 1,
  02-093 Warsaw,
  Poland
;
    'Czarnocki, Zbigniew'
; Faculty of Chemistry,
  University of Warsaw,
  Pasteura 1,
  02-093 Warsaw,
  Poland
;
_publ_section_synopsis     .
data_I
_audit_creation_method     SHELXL-97
_chemical_name_systematic
;
Tetramethyl 1,1,2-triphenyl-2<i>H</i>-1\l^5^-phosphole-2,3,4,5-tetracarboxylate
;
_chemical_name_common     ?
_chemical_formula_moiety     'C30 H27 O8 P'
_chemical_formula_sum     'C30 H27 O8 P'
_chemical_formula_iupac     'C30 H27 O8 P'
_chemical_formula_weight     546.49
_chemical_melting_point     527
_symmetry_cell_setting     triclinic
_symmetry_space_group_name_H-M     'P -1'
loop_
    _symmetry_equiv_pos_as_xyz
    'x, y, z'
    '-x, -y, -z'
_cell_length_a     10.445(6)
_cell_length_b     10.897(4)
_cell_length_c     13.778(4)
_cell_angle_alpha     73.93(3)
_cell_angle_beta     72.54(4)
_cell_angle_gamma     69.24(4)
_cell_volume     1373.0(10)
_cell_formula_units_Z     2
_cell_measurement_reflns_used     13436
_cell_measurement_theta_min     3.4118
_cell_measurement_theta_max     70.3114
_cell_measurement_temperature     293(2)
_exptl_crystal_description     'parallelepiped'
_exptl_crystal_colour     'colourless'
_exptl_crystal_size_max     0.2024
_exptl_crystal_size_mid     0.1174
_exptl_crystal_size_min     0.0396
_exptl_crystal_density_diffrn     1.322
_exptl_crystal_density_meas     ?
_exptl_crystal_density_method     'not measured'
_exptl_crystal_F_000     572
_exptl_absorpt_coefficient_mu     1.315
_exptl_absorpt_correction_type     analytical
_exptl_absorpt_process_details     '(CrysAlis RED; Oxford Diffraction, 2006)'
_exptl_absorpt_correction_T_min     0.714
_exptl_absorpt_correction_T_max     0.885
_exptl_special_details
;
Analytical numeric absorption correction using a multifaceted crystal model
based on expressions derived by R.C. Clark & J.S. Reid. (Clark, R. C. &
Reid, J. S. (1995). Acta Cryst. A51, 887--897)
;
_diffrn_ambient_temperature     293(2)
_diffrn_radiation_type     CuK\a
_diffrn_radiation_wavelength     1.54184
_diffrn_radiation_source     'Enhance (Cu) X-ray Source'
_diffrn_radiation_monochromator     graphite
_diffrn_measurement_device_type
;
Oxford Diffraction Xcalibur diffractometer with Ruby CCD
;
_diffrn_measurement_method     '\o and \f scans'
_diffrn_detector_area_resol_mean     10.4922
_diffrn_reflns_number     20877
_diffrn_reflns_av_R_equivalents     0.0319
_diffrn_reflns_av_sigmaI/netI     0.0191
_diffrn_reflns_theta_min     3.43
_diffrn_reflns_theta_max     70.87
_diffrn_reflns_theta_full     70.87
_diffrn_measured_fraction_theta_max     0.983
_diffrn_measured_fraction_theta_full     0.983
_diffrn_reflns_limit_h_min     -12
_diffrn_reflns_limit_h_max     12
_diffrn_reflns_limit_k_min     -13
_diffrn_reflns_limit_k_max     13
_diffrn_reflns_limit_l_min     -16
_diffrn_reflns_limit_l_max     16
_diffrn_standards_number     ?
_diffrn_standards_interval_count     ?
_diffrn_standards_interval_time     ?
_diffrn_standards_decay_%     ?
_refine_special_details
;
Refinement of <i>F</i>^2^ against ALL reflections. The weighted <i>R</i>-factor
<i>wR</i> and goodness of fit <i>S</i> are based on <i>F</i>^2^, conventional
<i>R</i>-factors <i>R</i> are based on <i>F</i>, with <i>F</i> set to zero for
negative <i>F</i>^2^. The threshold expression of <i>F</i>^2^ >
\s(<i>F</i>^2^) is used only for calculating <i>R</i>-factors(gt) <i>etc</i>.
and is not relevant to the choice of reflections for refinement.
<i>R</i>-factors based on <i>F</i>^2^ are statistically about twice as large
as those based on <i>F</i>, and <i>R</i>- factors based on ALL data will be
even larger.
;
_reflns_number_total     5207
_reflns_number_gt     4503
_reflns_threshold_expression     >2sigma(I)
_refine_ls_structure_factor_coef     Fsqd
_refine_ls_matrix_type     full
_refine_ls_R_factor_all     0.0455
_refine_ls_R_factor_gt     0.0412
_refine_ls_wR_factor_gt     0.1239
_refine_ls_wR_factor_ref     0.1277
_refine_ls_goodness_of_fit_ref     1.095
_refine_ls_restrained_S_all     1.095
_refine_ls_number_reflns     5207
_refine_ls_number_parameters     352
_refine_ls_number_restraints     0
_refine_ls_hydrogen_treatment     noref
_refine_ls_weighting_scheme     calc
_refine_ls_weighting_details
         'calc w=1/[\s^2^(Fo^2^)+(0.0892P)^2^+0.1050P] where P=(Fo^2^+2Fc^2^)/3'
_atom_sites_solution_hydrogens     geom
_atom_sites_solution_primary     direct
_atom_sites_solution_secondary     difmap
_refine_ls_shift/su_max     0.001
_refine_ls_shift/su_mean     0.000
_refine_diff_density_max     0.328
_refine_diff_density_min     -0.237
_refine_ls_extinction_method     none
_refine_ls_extinction_coef     ?
loop_
    _atom_type_symbol
    _atom_type_description
    _atom_type_scat_dispersion_real
    _atom_type_scat_dispersion_imag
    _atom_type_scat_source
    'C' 'C' 0.0181 0.0091
                         'International Tables Vol C Tables 4.2.6.8 and 6.1.1.4'
    'H' 'H' 0.0000 0.0000
                         'International Tables Vol C Tables 4.2.6.8 and 6.1.1.4'
    'O' 'O' 0.0492 0.0322
                         'International Tables Vol C Tables 4.2.6.8 and 6.1.1.4'
    'P' 'P' 0.2955 0.4335
                         'International Tables Vol C Tables 4.2.6.8 and 6.1.1.4'
_computing_data_collection     'CrysAlis CCD (Oxford Diffraction, 2006)'
_computing_cell_refinement     'CrysAlis RED (Oxford Diffraction, 2006)'
_computing_data_reduction     'CrysAlis RED (Oxford Diffraction, 2006)'
_computing_structure_solution     'SHELXS97 (Sheldrick, 2008)'
_computing_structure_refinement     'SHELXL97 (Sheldrick, 2008)'
_computing_molecular_graphics     'SHELXTL-NT (Sheldrick, 2008)'
_computing_publication_material     'SHELXL97 (Sheldrick, 2008)'
loop_
    _atom_site_type_symbol
    _atom_site_label
    _atom_site_fract_x
    _atom_site_fract_y
    _atom_site_fract_z
    _atom_site_U_iso_or_equiv
    _atom_site_adp_type
    _atom_site_calc_flag
    _atom_site_refinement_flags
    _atom_site_occupancy
    _atom_site_disorder_assembly
    _atom_site_disorder_group
    P P1 0.87807(4) 0.28700(3) 0.28773(3) 0.03454(13) Uani d . 1 . .
    O O1 0.74905(14) 0.07868(13) 0.47544(10) 0.0626(4) Uani d . 1 . .
    O O2 0.56979(14) 0.26500(16) 0.47158(9) 0.0707(4) Uani d . 1 . .
    O O3 0.38795(12) 0.44323(14) 0.23622(10) 0.0600(3) Uani d . 1 . .
    O O4 0.45565(13) 0.23001(13) 0.31754(11) 0.0608(3) Uani d . 1 . .
    O O5 0.52801(15) 0.67511(12) 0.19216(10) 0.0620(4) Uani d . 1 . .
    O O6 0.58094(12) 0.56597(11) 0.06301(8) 0.0463(3) Uani d . 1 . .
    O O7 0.85225(13) 0.62633(11) 0.08444(10) 0.0549(3) Uani d . 1 . .
    O O8 1.01365(12) 0.49540(11) 0.17693(9) 0.0489(3) Uani d . 1 . .
    C C1 0.72232(15) 0.22390(14) 0.31095(11) 0.0364(3) Uani d . 1 . .
    C C2 0.61807(15) 0.34781(15) 0.26462(11) 0.0383(3) Uani d . 1 . .
    C C3 0.67344(15) 0.44912(14) 0.20778(11) 0.0368(3) Uani d . 1 . .
    C C4 0.81626(15) 0.43265(14) 0.20266(11) 0.0381(3) Uani d . 1 . .
    C C5 0.68130(17) 0.17803(17) 0.42808(12) 0.0458(4) Uani d . 1 . .
    C C6 0.5292(3) 0.2358(4) 0.58405(17) 0.1184(13) Uani d . 1 . .
    H H6A 0.4466 0.3048 0.6076 0.178 Uiso calc R 1 . .
    H H6B 0.6044 0.2319 0.6123 0.178 Uiso calc R 1 . .
    H H6C 0.5097 0.1513 0.6065 0.178 Uiso calc R 1 . .
    C C7 0.47704(16) 0.34920(17) 0.26968(12) 0.0439(4) Uani d . 1 . .
    C C8 0.3211(2) 0.2186(3) 0.3245(2) 0.0829(7) Uani d . 1 . .
    H H8A 0.3171 0.1304 0.3599 0.124 Uiso calc R 1 . .
    H H8B 0.3063 0.2346 0.2560 0.124 Uiso calc R 1 . .
    H H8C 0.2495 0.2833 0.3621 0.124 Uiso calc R 1 . .
    C C9 0.58512(16) 0.57734(15) 0.15500(12) 0.0413(3) Uani d . 1 . .
    C C10 0.4878(2) 0.6777(2) 0.00915(16) 0.0659(5) Uani d . 1 . .
    H H10A 0.4926 0.6597 -0.0564 0.099 Uiso calc R 1 . .
    H H10B 0.5155 0.7566 -0.0021 0.099 Uiso calc R 1 . .
    H H10C 0.3934 0.6914 0.0500 0.099 Uiso calc R 1 . .
    C C11 0.89050(16) 0.52834(14) 0.14811(11) 0.0398(3) Uani d . 1 . .
    C C12 1.1076(2) 0.5725(2) 0.11739(17) 0.0631(5) Uani d . 1 . .
    H H12A 1.1909 0.5410 0.1442 0.095 Uiso calc R 1 . .
    H H12B 1.0622 0.6650 0.1219 0.095 Uiso calc R 1 . .
    H H12C 1.1326 0.5632 0.0463 0.095 Uiso calc R 1 . .
    C C13 0.76060(16) 0.11180(15) 0.24985(12) 0.0417(3) Uani d . 1 . .
    C C14 0.79602(19) 0.14481(18) 0.14288(14) 0.0520(4) Uani d . 1 . .
    H H14 0.7991 0.2313 0.1112 0.062 Uiso calc R 1 . .
    C C15 0.8269(2) 0.0515(2) 0.08212(17) 0.0666(5) Uani d . 1 . .
    H H15 0.8517 0.0751 0.0103 0.080 Uiso calc R 1 . .
    C C16 0.8210(3) -0.0755(2) 0.1277(2) 0.0758(6) Uani d . 1 . .
    H H16 0.8411 -0.1382 0.0870 0.091 Uiso calc R 1 . .
    C C17 0.7855(3) -0.1097(2) 0.2332(2) 0.0795(7) Uani d . 1 . .
    H H17 0.7814 -0.1961 0.2641 0.095 Uiso calc R 1 . .
    C C18 0.7554(2) -0.01671(18) 0.29509(17) 0.0617(5) Uani d . 1 . .
    H H18 0.7319 -0.0413 0.3669 0.074 Uiso calc R 1 . .
    C C19 1.03797(15) 0.16713(15) 0.24022(12) 0.0386(3) Uani d . 1 . .
    C C20 1.07591(19) 0.03839(16) 0.29863(14) 0.0514(4) Uani d . 1 . .
    H H20 1.0197 0.0152 0.3630 0.062 Uiso calc R 1 . .
    C C21 1.1982(2) -0.05435(18) 0.25964(19) 0.0651(5) Uani d . 1 . .
    H H21 1.2241 -0.1404 0.2981 0.078 Uiso calc R 1 . .
    C C22 1.2813(2) -0.0205(2) 0.16489(19) 0.0674(5) Uani d . 1 . .
    H H22 1.3643 -0.0830 0.1401 0.081 Uiso calc R 1 . .
    C C23 1.24248(19) 0.1049(2) 0.10654(15) 0.0586(5) Uani d . 1 . .
    H H23 1.2988 0.1268 0.0418 0.070 Uiso calc R 1 . .
    C C24 1.11999(17) 0.19945(16) 0.14305(12) 0.0452(4) Uani d . 1 . .
    H H24 1.0931 0.2840 0.1026 0.054 Uiso calc R 1 . .
    C C25 0.88459(16) 0.32367(15) 0.40546(12) 0.0422(3) Uani d . 1 . .
    C C26 0.97926(18) 0.24694(18) 0.46578(13) 0.0492(4) Uani d . 1 . .
    H H26 1.0461 0.1693 0.4469 0.059 Uiso calc R 1 . .
    C C27 0.9748(2) 0.2854(2) 0.55454(15) 0.0661(5) Uani d . 1 . .
    H H27 1.0402 0.2343 0.5944 0.079 Uiso calc R 1 . .
    C C28 0.8755(3) 0.3978(3) 0.58435(17) 0.0789(6) Uani d . 1 . .
    H H28 0.8729 0.4227 0.6444 0.095 Uiso calc R 1 . .
    C C29 0.7807(3) 0.4726(3) 0.5259(2) 0.0965(9) Uani d . 1 . .
    H H29 0.7122 0.5484 0.5467 0.116 Uiso calc R 1 . .
    C C30 0.7848(3) 0.4378(2) 0.43626(18) 0.0789(7) Uani d . 1 . .
    H H30 0.7203 0.4910 0.3961 0.095 Uiso calc R 1 . .
loop_
    _atom_site_aniso_label
    _atom_site_aniso_U_11
    _atom_site_aniso_U_22
    _atom_site_aniso_U_33
    _atom_site_aniso_U_12
    _atom_site_aniso_U_13
    _atom_site_aniso_U_23
    P1 0.0331(2) 0.0310(2) 0.0361(2) -0.00411(15) -0.01189(14) -0.00373(14)
    O1 0.0660(8) 0.0580(8) 0.0472(7) -0.0097(7) -0.0169(6) 0.0087(6)
    O2 0.0576(8) 0.0871(10) 0.0400(6) 0.0074(7) -0.0074(6) -0.0113(6)
    O3 0.0386(6) 0.0697(8) 0.0637(8) -0.0056(6) -0.0192(5) -0.0055(6)
    O4 0.0423(6) 0.0612(8) 0.0795(9) -0.0201(6) -0.0157(6) -0.0060(6)
    O5 0.0722(8) 0.0435(6) 0.0633(7) 0.0130(6) -0.0303(6) -0.0223(6)
    O6 0.0543(6) 0.0410(6) 0.0410(6) -0.0028(5) -0.0215(5) -0.0068(4)
    O7 0.0622(7) 0.0400(6) 0.0618(7) -0.0175(6) -0.0285(6) 0.0100(5)
    O8 0.0456(6) 0.0440(6) 0.0573(7) -0.0155(5) -0.0196(5) 0.0015(5)
    C1 0.0332(7) 0.0361(7) 0.0372(7) -0.0083(6) -0.0099(5) -0.0031(6)
    C2 0.0346(7) 0.0391(7) 0.0380(7) -0.0039(6) -0.0117(6) -0.0077(6)
    C3 0.0379(7) 0.0347(7) 0.0356(7) -0.0014(6) -0.0139(6) -0.0093(6)
    C4 0.0395(7) 0.0309(7) 0.0404(7) -0.0051(6) -0.0144(6) -0.0026(5)
    C5 0.0428(8) 0.0503(9) 0.0406(8) -0.0146(7) -0.0097(6) -0.0017(7)
    C6 0.0901(19) 0.162(3) 0.0423(11) 0.0193(19) -0.0018(11) -0.0134(15)
    C7 0.0366(7) 0.0540(9) 0.0395(7) -0.0072(7) -0.0096(6) -0.0133(7)
    C8 0.0564(12) 0.0940(17) 0.1114(19) -0.0385(12) -0.0180(12) -0.0192(15)
    C9 0.0412(8) 0.0369(7) 0.0422(8) -0.0004(6) -0.0156(6) -0.0099(6)
    C10 0.0837(14) 0.0527(10) 0.0630(11) -0.0071(10) -0.0465(11) 0.0017(9)
    C11 0.0455(8) 0.0315(7) 0.0417(7) -0.0076(6) -0.0149(6) -0.0054(6)
    C12 0.0531(10) 0.0639(11) 0.0758(13) -0.0278(9) -0.0145(9) -0.0047(10)
    C13 0.0370(7) 0.0365(7) 0.0516(8) -0.0076(6) -0.0147(6) -0.0077(6)
    C14 0.0590(10) 0.0472(9) 0.0503(9) -0.0108(8) -0.0158(8) -0.0129(7)
    C15 0.0774(13) 0.0631(12) 0.0621(11) -0.0089(10) -0.0212(10) -0.0260(9)
    C16 0.0861(15) 0.0580(12) 0.0943(17) -0.0055(11) -0.0352(13) -0.0363(12)
    C17 0.0990(17) 0.0417(10) 0.1046(19) -0.0212(11) -0.0300(14) -0.0160(11)
    C18 0.0737(12) 0.0437(9) 0.0665(11) -0.0186(9) -0.0187(10) -0.0042(8)
    C19 0.0345(7) 0.0354(7) 0.0441(7) -0.0036(6) -0.0146(6) -0.0075(6)
    C20 0.0491(9) 0.0397(8) 0.0572(10) -0.0055(7) -0.0166(8) -0.0014(7)
    C21 0.0596(11) 0.0380(9) 0.0876(14) 0.0051(8) -0.0289(11) -0.0087(9)
    C22 0.0480(10) 0.0590(11) 0.0890(15) 0.0070(9) -0.0155(10) -0.0343(11)
    C23 0.0475(9) 0.0654(11) 0.0585(10) -0.0068(8) -0.0037(8) -0.0272(9)
    C24 0.0459(8) 0.0445(8) 0.0433(8) -0.0083(7) -0.0120(7) -0.0099(7)
    C25 0.0444(8) 0.0421(8) 0.0414(7) -0.0109(7) -0.0132(6) -0.0085(6)
    C26 0.0490(9) 0.0516(9) 0.0455(8) -0.0133(8) -0.0167(7) -0.0026(7)
    C27 0.0751(13) 0.0788(14) 0.0506(10) -0.0234(11) -0.0307(9) -0.0029(9)
    C28 0.1066(18) 0.0837(15) 0.0560(11) -0.0224(14) -0.0288(12) -0.0244(11)
    C29 0.116(2) 0.0873(17) 0.0825(16) 0.0170(16) -0.0434(15) -0.0498(14)
    C30 0.0877(15) 0.0693(13) 0.0761(14) 0.0194(12) -0.0430(12) -0.0377(11)
_geom_special_details
;
All e.s.d.'s (except the e.s.d. in the dihedral angle between two l.s. planes)
are estimated using the full covariance matrix. The cell e.s.d.'s are taken
into account individually in the estimation of e.s.d.'s in distances, angles
and torsion angles; correlations between e.s.d.'s in cell parameters are only
used when they are defined by crystal symmetry. An approximate (isotropic)
treatment of cell e.s.d.'s is used for estimating e.s.d.'s involving l.s.
planes.
;
loop_
    _geom_bond_atom_site_label_1
    _geom_bond_atom_site_label_2
    _geom_bond_site_symmetry_2
    _geom_bond_distance
    _geom_bond_publ_flag
    P1 C4 . 1.7342(17) ?
    P1 C19 . 1.7872(19) ?
    P1 C25 . 1.8001(16) ?
    P1 C1 . 1.8921(17) ?
    O1 C5 . 1.201(2) ?
    O2 C5 . 1.314(2) ?
    O2 C6 . 1.453(3) ?
    O3 C7 . 1.204(2) ?
    O4 C7 . 1.347(2) ?
    O4 C8 . 1.426(2) ?
    O5 C9 . 1.192(2) ?
    O6 C9 . 1.3220(19) ?
    O6 C10 . 1.440(2) ?
    O7 C11 . 1.2078(19) ?
    O8 C11 . 1.357(2) ?
    O8 C12 . 1.436(2) ?
    C1 C2 . 1.521(2) ?
    C1 C5 . 1.526(2) ?
    C1 C13 . 1.543(2) ?
    C2 C3 . 1.367(2) ?
    C2 C7 . 1.448(2) ?
    C3 C4 . 1.420(2) ?
    C3 C9 . 1.503(2) ?
    C4 C11 . 1.429(2) ?
    C6 H6A . 0.9600 ?
    C6 H6B . 0.9600 ?
    C6 H6C . 0.9600 ?
    C8 H8A . 0.9600 ?
    C8 H8B . 0.9600 ?
    C8 H8C . 0.9600 ?
    C10 H10A . 0.9600 ?
    C10 H10B . 0.9600 ?
    C10 H10C . 0.9600 ?
    C12 H12A . 0.9600 ?
    C12 H12B . 0.9600 ?
    C12 H12C . 0.9600 ?
    C13 C18 . 1.379(2) ?
    C13 C14 . 1.383(2) ?
    C14 C15 . 1.384(3) ?
    C14 H14 . 0.9300 ?
    C15 C16 . 1.367(3) ?
    C15 H15 . 0.9300 ?
    C16 C17 . 1.365(4) ?
    C16 H16 . 0.9300 ?
    C17 C18 . 1.395(3) ?
    C17 H17 . 0.9300 ?
    C18 H18 . 0.9300 ?
    C19 C24 . 1.384(2) ?
    C19 C20 . 1.395(2) ?
    C20 C21 . 1.384(3) ?
    C20 H20 . 0.9300 ?
    C21 C22 . 1.369(3) ?
    C21 H21 . 0.9300 ?
    C22 C23 . 1.369(3) ?
    C22 H22 . 0.9300 ?
    C23 C24 . 1.385(3) ?
    C23 H23 . 0.9300 ?
    C24 H24 . 0.9300 ?
    C25 C26 . 1.375(2) ?
    C25 C30 . 1.386(3) ?
    C26 C27 . 1.382(3) ?
    C26 H26 . 0.9300 ?
    C27 C28 . 1.366(3) ?
    C27 H27 . 0.9300 ?
    C28 C29 . 1.355(4) ?
    C28 H28 . 0.9300 ?
    C29 C30 . 1.374(3) ?
    C29 H29 . 0.9300 ?
    C30 H30 . 0.9300 ?
loop_
    _geom_angle_atom_site_label_1
    _geom_angle_atom_site_label_2
    _geom_angle_atom_site_label_3
    _geom_angle_site_symmetry_1
    _geom_angle_site_symmetry_3
    _geom_angle
    _geom_angle_publ_flag
    C4 P1 C19 . . 118.31(8) ?
    C4 P1 C25 . . 111.01(8) ?
    C19 P1 C25 . . 110.45(8) ?
    C4 P1 C1 . . 95.25(8) ?
    C19 P1 C1 . . 110.67(8) ?
    C25 P1 C1 . . 110.13(8) ?
    C5 O2 C6 . . 116.29(17) ?
    C7 O4 C8 . . 116.36(17) ?
    C9 O6 C10 . . 115.99(13) ?
    C11 O8 C12 . . 116.43(14) ?
    C2 C1 C5 . . 115.65(13) ?
    C2 C1 C13 . . 109.52(12) ?
    C5 C1 C13 . . 113.31(13) ?
    C2 C1 P1 . . 101.49(10) ?
    C5 C1 P1 . . 105.46(10) ?
    C13 C1 P1 . . 110.62(10) ?
    C3 C2 C7 . . 123.29(14) ?
    C3 C2 C1 . . 114.70(13) ?
    C7 C2 C1 . . 121.52(14) ?
    C2 C3 C4 . . 118.33(14) ?
    C2 C3 C9 . . 121.37(14) ?
    C4 C3 C9 . . 120.26(14) ?
    C3 C4 C11 . . 125.85(14) ?
    C3 C4 P1 . . 108.19(12) ?
    C11 C4 P1 . . 125.44(12) ?
    O1 C5 O2 . . 124.05(16) ?
    O1 C5 C1 . . 123.65(15) ?
    O2 C5 C1 . . 112.10(14) ?
    O2 C6 H6A . . 109.5 ?
    O2 C6 H6B . . 109.5 ?
    H6A C6 H6B . . 109.5 ?
    O2 C6 H6C . . 109.5 ?
    H6A C6 H6C . . 109.5 ?
    H6B C6 H6C . . 109.5 ?
    O3 C7 O4 . . 122.88(15) ?
    O3 C7 C2 . . 125.66(17) ?
    O4 C7 C2 . . 111.46(14) ?
    O4 C8 H8A . . 109.5 ?
    O4 C8 H8B . . 109.5 ?
    H8A C8 H8B . . 109.5 ?
    O4 C8 H8C . . 109.5 ?
    H8A C8 H8C . . 109.5 ?
    H8B C8 H8C . . 109.5 ?
    O5 C9 O6 . . 125.55(14) ?
    O5 C9 C3 . . 123.73(14) ?
    O6 C9 C3 . . 110.72(12) ?
    O6 C10 H10A . . 109.5 ?
    O6 C10 H10B . . 109.5 ?
    H10A C10 H10B . . 109.5 ?
    O6 C10 H10C . . 109.5 ?
    H10A C10 H10C . . 109.5 ?
    H10B C10 H10C . . 109.5 ?
    O7 C11 O8 . . 122.87(14) ?
    O7 C11 C4 . . 126.20(15) ?
    O8 C11 C4 . . 110.93(13) ?
    O8 C12 H12A . . 109.5 ?
    O8 C12 H12B . . 109.5 ?
    H12A C12 H12B . . 109.5 ?
    O8 C12 H12C . . 109.5 ?
    H12A C12 H12C . . 109.5 ?
    H12B C12 H12C . . 109.5 ?
    C18 C13 C14 . . 118.39(16) ?
    C18 C13 C1 . . 124.08(16) ?
    C14 C13 C1 . . 117.46(14) ?
    C13 C14 C15 . . 121.17(18) ?
    C13 C14 H14 . . 119.4 ?
    C15 C14 H14 . . 119.4 ?
    C16 C15 C14 . . 120.0(2) ?
    C16 C15 H15 . . 120.0 ?
    C14 C15 H15 . . 120.0 ?
    C17 C16 C15 . . 119.67(19) ?
    C17 C16 H16 . . 120.2 ?
    C15 C16 H16 . . 120.2 ?
    C16 C17 C18 . . 120.8(2) ?
    C16 C17 H17 . . 119.6 ?
    C18 C17 H17 . . 119.6 ?
    C13 C18 C17 . . 120.0(2) ?
    C13 C18 H18 . . 120.0 ?
    C17 C18 H18 . . 120.0 ?
    C24 C19 C20 . . 119.92(15) ?
    C24 C19 P1 . . 120.09(12) ?
    C20 C19 P1 . . 119.89(13) ?
    C21 C20 C19 . . 119.24(18) ?
    C21 C20 H20 . . 120.4 ?
    C19 C20 H20 . . 120.4 ?
    C22 C21 C20 . . 120.56(18) ?
    C22 C21 H21 . . 119.7 ?
    C20 C21 H21 . . 119.7 ?
    C23 C22 C21 . . 120.22(17) ?
    C23 C22 H22 . . 119.9 ?
    C21 C22 H22 . . 119.9 ?
    C22 C23 C24 . . 120.53(18) ?
    C22 C23 H23 . . 119.7 ?
    C24 C23 H23 . . 119.7 ?
    C23 C24 C19 . . 119.47(16) ?
    C23 C24 H24 . . 120.3 ?
    C19 C24 H24 . . 120.3 ?
    C26 C25 C30 . . 118.85(16) ?
    C26 C25 P1 . . 124.91(13) ?
    C30 C25 P1 . . 116.24(13) ?
    C25 C26 C27 . . 119.85(18) ?
    C25 C26 H26 . . 120.1 ?
    C27 C26 H26 . . 120.1 ?
    C28 C27 C26 . . 120.73(19) ?
    C28 C27 H27 . . 119.6 ?
    C26 C27 H27 . . 119.6 ?
    C29 C28 C27 . . 119.59(19) ?
    C29 C28 H28 . . 120.2 ?
    C27 C28 H28 . . 120.2 ?
    C28 C29 C30 . . 120.7(2) ?
    C28 C29 H29 . . 119.6 ?
    C30 C29 H29 . . 119.6 ?
    C29 C30 C25 . . 120.2(2) ?
    C29 C30 H30 . . 119.9 ?
    C25 C30 H30 . . 119.9 ?
loop_
    _geom_torsion_atom_site_label_1
    _geom_torsion_atom_site_label_2
    _geom_torsion_atom_site_label_3
    _geom_torsion_atom_site_label_4
    _geom_torsion_site_symmetry_1
    _geom_torsion_site_symmetry_2
    _geom_torsion_site_symmetry_3
    _geom_torsion_site_symmetry_4
    _geom_torsion
    _geom_torsion_publ_flag
    C4 P1 C1 C2 . . . . -12.94(10) ?
    C19 P1 C1 C2 . . . . -135.88(10) ?
    C25 P1 C1 C2 . . . . 101.72(11) ?
    C4 P1 C1 C5 . . . . -133.91(11) ?
    C19 P1 C1 C5 . . . . 103.16(11) ?
    C25 P1 C1 C5 . . . . -19.25(12) ?
    C4 P1 C1 C13 . . . . 103.22(11) ?
    C19 P1 C1 C13 . . . . -19.72(12) ?
    C25 P1 C1 C13 . . . . -142.12(11) ?
    C5 C1 C2 C3 . . . . 124.77(14) ?
    C13 C1 C2 C3 . . . . -105.73(14) ?
    P1 C1 C2 C3 . . . . 11.24(14) ?
    C5 C1 C2 C7 . . . . -63.05(18) ?
    C13 C1 C2 C7 . . . . 66.44(17) ?
    P1 C1 C2 C7 . . . . -176.59(11) ?
    C7 C2 C3 C4 . . . . -175.57(13) ?
    C1 C2 C3 C4 . . . . -3.56(19) ?
    C7 C2 C3 C9 . . . . 6.7(2) ?
    C1 C2 C3 C9 . . . . 178.76(12) ?
    C2 C3 C4 C11 . . . . -179.26(14) ?
    C9 C3 C4 C11 . . . . -1.5(2) ?
    C2 C3 C4 P1 . . . . -7.20(16) ?
    C9 C3 C4 P1 . . . . 170.51(10) ?
    C19 P1 C4 C3 . . . . 128.76(11) ?
    C25 P1 C4 C3 . . . . -102.04(12) ?
    C1 P1 C4 C3 . . . . 11.88(11) ?
    C19 P1 C4 C11 . . . . -59.14(15) ?
    C25 P1 C4 C11 . . . . 70.06(15) ?
    C1 P1 C4 C11 . . . . -176.01(13) ?
    C6 O2 C5 O1 . . . . 0.0(3) ?
    C6 O2 C5 C1 . . . . -175.0(2) ?
    C2 C1 C5 O1 . . . . 176.41(15) ?
    C13 C1 C5 O1 . . . . 48.8(2) ?
    P1 C1 C5 O1 . . . . -72.36(19) ?
    C2 C1 C5 O2 . . . . -8.5(2) ?
    C13 C1 C5 O2 . . . . -136.16(15) ?
    P1 C1 C5 O2 . . . . 102.70(15) ?
    C8 O4 C7 O3 . . . . 1.7(3) ?
    C8 O4 C7 C2 . . . . -178.33(17) ?
    C3 C2 C7 O3 . . . . -9.5(2) ?
    C1 C2 C7 O3 . . . . 179.04(15) ?
    C3 C2 C7 O4 . . . . 170.58(14) ?
    C1 C2 C7 O4 . . . . -0.9(2) ?
    C10 O6 C9 O5 . . . . -6.5(3) ?
    C10 O6 C9 C3 . . . . 173.85(15) ?
    C2 C3 C9 O5 . . . . 94.9(2) ?
    C4 C3 C9 O5 . . . . -82.8(2) ?
    C2 C3 C9 O6 . . . . -85.44(17) ?
    C4 C3 C9 O6 . . . . 96.92(17) ?
    C12 O8 C11 O7 . . . . -8.6(2) ?
    C12 O8 C11 C4 . . . . 171.39(14) ?
    C3 C4 C11 O7 . . . . -13.6(3) ?
    P1 C4 C11 O7 . . . . 175.67(13) ?
    C3 C4 C11 O8 . . . . 166.45(13) ?
    P1 C4 C11 O8 . . . . -4.29(19) ?
    C2 C1 C13 C18 . . . . -129.20(17) ?
    C5 C1 C13 C18 . . . . 1.6(2) ?
    P1 C1 C13 C18 . . . . 119.74(16) ?
    C2 C1 C13 C14 . . . . 47.76(18) ?
    C5 C1 C13 C14 . . . . 178.51(14) ?
    P1 C1 C13 C14 . . . . -63.30(17) ?
    C18 C13 C14 C15 . . . . -0.6(3) ?
    C1 C13 C14 C15 . . . . -177.72(17) ?
    C13 C14 C15 C16 . . . . 0.8(3) ?
    C14 C15 C16 C17 . . . . -0.5(4) ?
    C15 C16 C17 C18 . . . . -0.1(4) ?
    C14 C13 C18 C17 . . . . 0.0(3) ?
    C1 C13 C18 C17 . . . . 176.93(18) ?
    C16 C17 C18 C13 . . . . 0.4(4) ?
    C4 P1 C19 C24 . . . . 9.56(15) ?
    C25 P1 C19 C24 . . . . -119.90(13) ?
    C1 P1 C19 C24 . . . . 117.88(13) ?
    C4 P1 C19 C20 . . . . -166.72(12) ?
    C25 P1 C19 C20 . . . . 63.82(15) ?
    C1 P1 C19 C20 . . . . -58.40(15) ?
    C24 C19 C20 C21 . . . . 2.1(3) ?
    P1 C19 C20 C21 . . . . 178.33(14) ?
    C19 C20 C21 C22 . . . . 0.0(3) ?
    C20 C21 C22 C23 . . . . -1.5(3) ?
    C21 C22 C23 C24 . . . . 0.9(3) ?
    C22 C23 C24 C19 . . . . 1.2(3) ?
    C20 C19 C24 C23 . . . . -2.7(2) ?
    P1 C19 C24 C23 . . . . -178.96(13) ?
    C4 P1 C25 C26 . . . . -149.65(14) ?
    C19 P1 C25 C26 . . . . -16.38(17) ?
    C1 P1 C25 C26 . . . . 106.15(16) ?
    C4 P1 C25 C30 . . . . 30.89(19) ?
    C19 P1 C25 C30 . . . . 164.16(17) ?
    C1 P1 C25 C30 . . . . -73.31(19) ?
    C30 C25 C26 C27 . . . . -0.9(3) ?
    P1 C25 C26 C27 . . . . 179.64(15) ?
    C25 C26 C27 C28 . . . . 1.3(3) ?
    C26 C27 C28 C29 . . . . -0.3(4) ?
    C27 C28 C29 C30 . . . . -0.9(5) ?
    C28 C29 C30 C25 . . . . 1.3(5) ?
    C26 C25 C30 C29 . . . . -0.4(4) ?
    P1 C25 C30 C29 . . . . 179.1(2) ?
