# Supplementary material for: Tetra­methyl 1,1,2-triphenyl-2H-1λ5-phosphole-2,3,4,5-tetra­carboxyl­ate
Source: Acta Crystallogr Sect E Struct Rep Online. 2010 Oct 9;66(Pt 11):o2791. doi: 10.1107/S1600536810037827 (PMC3008977; doi:10.1107/S1600536810037827)
Supplement: Supplementary file 2 [file e-66-o2791-Isup2.hkl]

# 
# h,k,l, Fc-squared, Fo-squared, sigma(Fo-squared) and status flag 
# 
data_I
_shelx_title ' ZC118 in P-1' 
_shelx_refln_list_code          4 
_shelx_F_calc_maximum      141.48 
_exptl_crystal_F_000       572.00 
_reflns_d_resolution_high  0.8160 
 
loop_ 
 _symmetry_equiv_pos_as_xyz 
 'x, y, z' 
 '-x, -y, -z' 
 
_cell_length_a    10.4450 
_cell_length_b    10.8969 
_cell_length_c    13.7783 
_cell_angle_alpha  73.935 
_cell_angle_beta   72.536 
_cell_angle_gamma  69.238 
 
_shelx_F_squared_multiplier     1.000 
 
loop_ 
 _refln_index_h 
 _refln_index_k 
 _refln_index_l 
 _refln_F_squared_calc 
 _refln_F_squared_meas 
 _refln_F_squared_sigma 
 _refln_observed_status 
   1   0   0      512.59      466.36      2.03 o 
   2   0   0      258.27      241.64      1.96 o 
   3   0   0     4068.86     3902.87     38.15 o 
   4   0   0       99.89       98.20      1.98 o 
   5   0   0        2.15        7.74      0.86 o 
   6   0   0       48.43       53.12      2.00 o 
   7   0   0      233.77      207.90     10.68 o 
   8   0   0      227.27      193.80      9.91 o 
   9   0   0      163.10      165.87      5.31 o 
  10   0   0       32.19       28.19      1.05 o 
  11   0   0       16.48       15.50      1.26 o 
 -11   1   0       11.69       10.97      1.76 o 
 -10   1   0      219.06      212.23      2.22 o 
  -9   1   0       27.57       27.13      1.05 o 
  -8   1   0       80.75       84.82      2.41 o 
  -7   1   0       12.65        8.33      1.15 o 
  -6   1   0       11.34       13.90      1.01 o 
  -5   1   0       31.85       25.58      1.13 o 
  -4   1   0     1472.27     1781.12      5.11 o 
  -3   1   0      126.17      160.27      1.36 o 
  -2   1   0    11302.12    10950.00    152.53 o 
  -1   1   0      413.76      419.92      1.58 o 
   0   1   0     1868.85     2106.96     35.96 o 
   1   1   0     4870.60     4897.53     27.97 o 
   2   1   0     3402.20     3441.51     31.16 o 
   3   1   0        1.10        3.16      0.45 o 
   4   1   0     4119.70     4253.21     12.48 o 
   5   1   0      222.78      275.74      3.79 o 
   6   1   0      140.69      150.56      2.37 o 
   7   1   0      785.21      751.01     27.15 o 
   8   1   0       43.98       45.05      1.22 o 
   9   1   0       14.21       14.05      1.04 o 
  10   1   0        1.16        0.83      0.88 o 
  11   1   0       54.80       51.54      1.45 o 
 -10   2   0       65.23       65.80      1.27 o 
  -9   2   0       22.89       22.90      1.06 o 
  -8   2   0      100.50       86.12      1.88 o 
  -7   2   0      186.84      181.17      2.27 o 
  -6   2   0       61.10       56.14      1.09 o 
  -5   2   0      446.81      492.88      6.32 o 
  -4   2   0      633.41      661.81      6.07 o 
  -3   2   0      590.32      783.63     16.36 o 
  -2   2   0      562.30      688.42      9.66 o 
  -1   2   0     2126.37     2070.12      6.95 o 
   0   2   0        0.47        2.84      0.57 o 
   1   2   0      616.02      615.61     11.59 o 
   2   2   0    18677.84    17332.11     76.26 o 
   3   2   0       69.94      107.27      2.04 o 
   4   2   0      621.94      743.17     52.29 o 
   5   2   0     2574.97     2751.50     11.92 o 
   6   2   0      152.52      147.46      2.21 o 
   7   2   0       66.98       75.49      1.49 o 
   8   2   0        1.52        2.43      0.86 o 
   9   2   0      128.81      136.13      2.05 o 
  10   2   0        2.45        3.00      0.93 o 
  11   2   0        0.21        0.17      0.86 o 
  12   2   0       26.81       27.82      2.20 o 
 -10   3   0       21.09       19.03      8.37 o 
  -9   3   0        3.81        2.31      1.12 o 
  -8   3   0      379.86      355.86      3.77 o 
  -7   3   0       79.71       70.86      1.58 o 
  -6   3   0       63.58       60.45      3.02 o 
  -5   3   0      271.73      271.88      3.07 o 
  -4   3   0      237.73      246.34     11.35 o 
  -3   3   0       72.77       55.39      2.29 o 
  -2   3   0       80.96      117.80      3.55 o 
  -1   3   0      348.20      400.13      5.39 o 
   0   3   0        2.33        6.22      0.97 o 
   1   3   0      101.34      100.23      1.46 o 
   2   3   0     2082.28     2089.92      7.24 o 
   3   3   0     9406.07     9290.22     70.45 o 
   4   3   0      125.48      174.33      7.57 o 
   5   3   0      827.92      996.65     87.97 o 
   6   3   0        1.13       -0.17      1.14 o 
   7   3   0      228.33      223.06      2.01 o 
   8   3   0       17.35       16.40      0.88 o 
   9   3   0       75.52       66.35      1.25 o 
  10   3   0       48.80       53.49      1.12 o 
  11   3   0        7.18        7.97      0.94 o 
  12   3   0       11.54       14.74      1.99 o 
  -9   4   0        1.75        2.52      1.19 o 
  -8   4   0       83.70       73.39      1.79 o 
  -7   4   0      872.92      841.22     26.39 o 
  -6   4   0       18.50       17.30      1.16 o 
  -5   4   0       27.00       22.26      1.37 o 
  -4   4   0       47.74       55.31      1.96 o 
  -3   4   0      389.97      418.82     21.37 o 
  -2   4   0      728.19      735.34     18.56 o 
  -1   4   0       11.98       14.23      0.91 o 
   0   4   0      613.25      554.73      7.23 o 
   1   4   0      710.27      706.40     47.24 o 
   2   4   0      521.40      498.69     49.51 o 
   3   4   0     6114.39     6598.18     63.05 o 
   4   4   0        4.82        7.86      0.95 o 
   5   4   0      102.93      109.65     11.57 o 
   6   4   0       19.57       13.18      1.78 o 
   7   4   0        8.01        7.56      0.88 o 
   8   4   0      132.54      126.93      2.10 o 
   9   4   0      267.67      267.22      6.10 o 
  10   4   0      175.02      181.93      2.97 o 
  11   4   0      109.54      112.11      2.00 o 
  12   4   0        1.40        0.60      1.91 o 
  -9   5   0      155.91      175.92      2.78 o 
  -8   5   0      133.62      140.13      4.05 o 
  -7   5   0       86.42       73.91      9.11 o 
  -6   5   0       35.99       37.83      2.43 o 
  -5   5   0        4.66        3.43      1.47 o 
  -4   5   0       16.17       20.37      1.38 o 
  -3   5   0      746.78      783.26      6.82 o 
  -2   5   0      737.31      744.51     15.71 o 
  -1   5   0     1020.68      989.14      5.59 o 
   0   5   0      235.60      224.20     11.39 o 
   1   5   0        0.29        0.76      0.95 o 
   2   5   0      712.34      812.22      5.19 o 
   3   5   0       38.16       63.35      3.14 o 
   4   5   0      307.13      283.04      5.94 o 
   5   5   0       43.75       67.81      1.57 o 
   6   5   0       41.66       31.81      1.15 o 
   7   5   0      254.70      276.72      3.15 o 
   8   5   0      195.47      189.93      5.97 o 
   9   5   0        2.19        3.64      0.98 o 
  10   5   0        0.47        0.92      0.95 o 
  11   5   0       11.00        9.16      1.03 o 
  12   5   0       28.15       30.43      1.68 o 
  -8   6   0        6.48        6.89      1.78 o 
  -7   6   0       28.19       32.08      1.99 o 
  -6   6   0        0.63        1.20      1.57 o 
  -5   6   0      310.09      323.31     11.44 o 
  -4   6   0       54.38       54.28      1.64 o 
  -3   6   0      292.44      283.52      3.17 o 
  -2   6   0     1629.60     1667.92      7.60 o 
  -1   6   0      353.89      390.24     14.25 o 
   0   6   0      226.39      220.56      2.53 o 
   1   6   0       86.34       74.90      1.87 o 
   2   6   0      130.65      142.83      4.77 o 
   3   6   0        4.54        1.95      0.93 o 
   4   6   0       67.56       59.06      1.71 o 
   5   6   0       34.02       35.72      1.44 o 
   6   6   0      866.24      860.49      4.99 o 
   7   6   0       84.79       78.68      1.41 o 
   8   6   0      206.79      209.15      2.11 o 
   9   6   0       87.80       87.22      1.51 o 
  10   6   0       62.39       60.41      1.21 o 
  11   6   0        6.05        6.18      1.03 o 
  12   6   0        1.22        3.60      1.73 o 
  -7   7   0        1.80        2.57      1.82 o 
  -6   7   0       52.36       50.51      1.55 o 
  -5   7   0      117.57      117.65      4.44 o 
  -4   7   0       87.63       82.46      1.81 o 
  -3   7   0       91.83       94.18      2.10 o 
  -2   7   0        0.13        0.21      1.26 o 
  -1   7   0       16.83       13.00      0.92 o 
   0   7   0       78.25       70.58      1.03 o 
   1   7   0      136.60      135.96      1.22 o 
   2   7   0        1.87        5.07      0.94 o 
   3   7   0      272.69      248.61      5.05 o 
   4   7   0      662.63      667.86     11.12 o 
   5   7   0      156.30      159.96      3.31 o 
   6   7   0      247.86      273.07      2.44 o 
   7   7   0       81.33       83.96      1.78 o 
   8   7   0        2.25        1.16      1.11 o 
   9   7   0        1.43        2.43      1.12 o 
  10   7   0       17.04       15.60      1.07 o 
  11   7   0       43.55       43.98      1.08 o 
  -6   8   0       95.47      113.03      1.73 o 
  -4   8   0      263.41      280.96     11.44 o 
  -3   8   0        1.24        0.25      1.50 o 
  -2   8   0      208.45      195.47      4.99 o 
  -1   8   0       13.06       10.20      1.01 o 
   0   8   0      230.23      207.76      3.97 o 
   1   8   0      252.04      227.30      2.22 o 
   2   8   0      273.40      276.77      2.33 o 
   3   8   0      367.00      303.09      2.67 o 
   4   8   0       85.56       79.46      1.13 o 
   5   8   0       16.47       15.91      1.09 o 
   6   8   0      181.74      175.85      5.59 o 
   7   8   0       27.84       21.18      1.25 o 
   8   8   0       11.77       12.73      1.18 o 
   9   8   0        5.34        5.34      1.11 o 
  10   8   0        2.70        1.95      1.01 o 
  11   8   0       82.93       92.22      3.91 o 
  -5   9   0        3.98        6.50      1.39 o 
  -4   9   0      146.26      165.66      1.87 o 
  -3   9   0        8.00        7.29      1.26 o 
  -2   9   0       65.61       74.41      3.44 o 
  -1   9   0      337.68      358.28     12.14 o 
   0   9   0       35.99       37.66      1.19 o 
   1   9   0      811.78      739.23      5.52 o 
   2   9   0      425.79      372.80      2.75 o 
   3   9   0       13.85       12.20      0.94 o 
   4   9   0       14.45       11.56      1.11 o 
   5   9   0       14.15       14.07      1.14 o 
   6   9   0        8.00        8.46      1.32 o 
   7   9   0        6.48        4.00      1.33 o 
   8   9   0        7.46        8.62      1.49 o 
   9   9   0       39.10       41.55      1.41 o 
  10   9   0        0.96        0.34      1.21 o 
  -4  10   0       15.96       19.19      1.39 o 
  -3  10   0       15.91       16.77      1.11 o 
  -2  10   0       60.62       57.12      1.47 o 
  -1  10   0       77.14       80.10      1.54 o 
   0  10   0        2.76        3.95      0.89 o 
   1  10   0       45.30       44.02      1.14 o 
   2  10   0       32.99       25.29      0.81 o 
   3  10   0       45.47       42.07      1.03 o 
   4  10   0       11.99        7.73      1.01 o 
   5  10   0      116.58      117.84      2.30 o 
   6  10   0        0.12        0.10      1.03 o 
   7  10   0       47.06       48.46      2.67 o 
   8  10   0      144.35      155.18      2.39 o 
   9  10   0       43.83       35.65      1.71 o 
  10  10   0       23.33       26.52      1.55 o 
  -2  11   0        2.21        2.72      1.25 o 
  -1  11   0       19.42       25.94      1.66 o 
   0  11   0        2.81        1.88      0.99 o 
   1  11   0        1.92        1.61      0.90 o 
   2  11   0       68.01       62.22      1.08 o 
   3  11   0       42.44       38.65      0.92 o 
   4  11   0       49.82       49.80      1.66 o 
   5  11   0        0.10        0.28      0.85 o 
   6  11   0       22.49       22.15      1.17 o 
   7  11   0        0.79        0.53      1.18 o 
   8  11   0       37.24       42.12      1.70 o 
   0  12   0        6.37        7.31      1.46 o 
   1  12   0       36.32       34.51      2.04 o 
   2  12   0       36.21       38.49      0.89 o 
   3  12   0       76.74       78.76      1.14 o 
   4  12   0      140.07      148.00      1.77 o 
   5  12   0        6.97        8.05      1.36 o 
   6  12   0        2.89        2.89      1.22 o 
   7  12   0        0.76        0.11      1.68 o 
  -6 -12   1       15.05       12.29      1.78 o 
  -5 -12   1        9.11       10.10      1.35 o 
  -4 -12   1        0.55        1.10      0.92 o 
  -3 -12   1        2.09        2.28      1.24 o 
  -2 -12   1      127.57      140.08      2.07 o 
  -1 -12   1        5.06        5.96      1.04 o 
   0 -12   1       12.07       15.28      1.45 o 
  -8 -11   1       63.61       67.94      1.85 o 
  -7 -11   1       31.75       38.94      1.34 o 
  -6 -11   1        1.36        1.92      1.19 o 
  -5 -11   1        0.12        0.60      0.89 o 
  -4 -11   1       97.48       95.04      1.61 o 
  -3 -11   1       63.54       64.44      1.19 o 
  -2 -11   1       99.75      101.05      1.27 o 
  -1 -11   1        0.72        0.68      0.94 o 
   0 -11   1        0.49        0.66      1.05 o 
   1 -11   1       86.30       92.11      2.21 o 
   2 -11   1       96.79      112.86      1.60 o 
  -9 -10   1        9.28       11.74      1.55 o 
  -8 -10   1        2.49        3.36      1.29 o 
  -7 -10   1       13.41       10.21      1.05 o 
  -6 -10   1        6.56        5.23      1.24 o 
  -5 -10   1        4.46        1.82      1.16 o 
  -4 -10   1       70.98       66.32      2.19 o 
  -3 -10   1        0.17        0.72      1.02 o 
  -2 -10   1        2.03        2.35      0.92 o 
  -1 -10   1       12.98       14.61      0.92 o 
   0 -10   1       10.45        8.38      0.99 o 
   1 -10   1        4.86        4.85      1.17 o 
   2 -10   1        3.89        2.40      1.27 o 
   3 -10   1       16.87       19.86      1.31 o 
 -10  -9   1       18.18       16.35      1.61 o 
  -9  -9   1        0.52        0.40      1.14 o 
  -8  -9   1       79.14       76.63      1.88 o 
  -7  -9   1      110.16      107.38      2.97 o 
  -6  -9   1      276.79      280.35      6.81 o 
  -5  -9   1        6.48        5.75      1.17 o 
  -4  -9   1        3.93        4.00      1.06 o 
  -3  -9   1      127.27      104.78      2.20 o 
  -2  -9   1      150.09      134.49      1.75 o 
  -1  -9   1      147.37      133.17      1.76 o 
   0  -9   1       14.38       10.96      0.96 o 
   1  -9   1      212.86      190.97      2.43 o 
   2  -9   1       41.95       42.76      2.09 o 
   3  -9   1        2.57        3.23      1.15 o 
   4  -9   1       12.60       11.60      1.59 o 
   5  -9   1       81.63       92.01     48.99 o 
 -10  -8   1        0.40        0.56      1.01 o 
  -9  -8   1       10.52       10.25      1.12 o 
  -8  -8   1        6.02        6.47      1.17 o 
  -7  -8   1        1.54        0.44      1.75 o 
  -6  -8   1        2.11        3.73      1.48 o 
  -5  -8   1       40.58       32.92      1.70 o 
  -4  -8   1      142.12      128.39      1.69 o 
  -3  -8   1      136.08      142.99      1.76 o 
  -2  -8   1       13.61       17.23      1.03 o 
  -1  -8   1     1040.79      994.03      5.90 o 
   0  -8   1       11.97        8.92      0.96 o 
   1  -8   1      357.04      340.32     10.31 o 
   2  -8   1       36.27       33.80      1.30 o 
   3  -8   1       19.15       15.72      1.53 o 
   4  -8   1       44.84       49.64      1.56 o 
   5  -8   1       61.00       69.57      1.62 o 
 -11  -7   1       30.96       39.10      1.42 o 
 -10  -7   1       51.17       52.09      1.26 o 
  -9  -7   1        2.33        1.55      1.06 o 
  -8  -7   1       36.57       41.45      1.22 o 
  -7  -7   1       35.49       32.81      1.79 o 
  -6  -7   1       89.22       90.23      3.11 o 
  -5  -7   1       34.27       30.69      1.15 o 
  -4  -7   1       32.16       32.32      0.95 o 
  -3  -7   1        0.30        0.53      0.91 o 
  -2  -7   1       56.70       55.92      1.28 o 
  -1  -7   1      140.74      134.13      1.50 o 
   0  -7   1       21.98       18.85      0.87 o 
   1  -7   1       20.48       14.45      0.98 o 
   2  -7   1      118.33      113.96      2.00 o 
   3  -7   1      297.10      296.20      3.59 o 
   4  -7   1      171.64      162.37      3.21 o 
   5  -7   1        5.55        5.89      1.78 o 
   6  -7   1       73.44       75.31      4.98 o 
   7  -7   1        6.01       10.19      1.75 o 
 -11  -6   1       41.94       42.39      2.54 o 
 -10  -6   1        5.95        4.94      1.09 o 
  -9  -6   1       14.00       12.10      1.02 o 
  -8  -6   1        4.60        2.66      1.09 o 
  -7  -6   1        7.93        5.95      1.15 o 
  -6  -6   1       70.94       72.56      1.41 o 
  -5  -6   1      137.99      146.29      1.57 o 
  -4  -6   1      720.75      729.18      8.37 o 
  -3  -6   1      101.71      103.51      3.90 o 
  -2  -6   1      958.02     1022.06     38.14 o 
  -1  -6   1       20.31       10.36      0.97 o 
   0  -6   1       13.90       15.23      1.16 o 
   1  -6   1      358.02      401.16      6.85 o 
   2  -6   1      380.07      393.86      3.09 o 
   3  -6   1       24.07       25.95      1.21 o 
   4  -6   1      433.05      432.61      3.98 o 
   5  -6   1      179.48      195.04      5.59 o 
   6  -6   1        8.92        7.65      1.63 o 
   7  -6   1        7.70        7.36      2.06 o 
   8  -6   1       63.62       69.30      2.03 o 
 -11  -5   1       21.98       19.70      1.17 o 
 -10  -5   1        4.12        4.72      1.02 o 
  -9  -5   1       36.08       40.30      1.03 o 
  -8  -5   1      144.47      146.39      1.77 o 
  -7  -5   1       42.71       34.28      0.92 o 
  -6  -5   1      818.52      864.60     19.88 o 
  -5  -5   1      845.34      968.10      4.15 o 
  -4  -5   1       73.74       90.99      2.31 o 
  -3  -5   1      126.45      150.91      2.98 o 
  -2  -5   1     1068.15     1138.73      8.06 o 
  -1  -5   1      367.62      346.12      6.64 o 
   0  -5   1      119.44      111.57      2.39 o 
   1  -5   1       81.54       82.31      2.54 o 
   2  -5   1      883.15      872.29     14.05 o 
   3  -5   1      336.71      304.49      7.82 o 
   4  -5   1      728.51      683.84     13.92 o 
   5  -5   1      149.59      135.49     12.59 o 
   6  -5   1      248.28      255.09     21.54 o 
   7  -5   1      166.44      152.51      3.57 o 
   8  -5   1       69.24       69.38      2.40 o 
   9  -5   1       12.86        9.10      1.49 o 
 -11  -4   1       17.42       17.74      0.99 o 
 -10  -4   1        0.12        0.54      1.01 o 
  -9  -4   1        6.13        5.13      1.04 o 
  -8  -4   1      399.82      423.42      5.57 o 
  -7  -4   1      182.43      185.44      1.77 o 
  -6  -4   1       21.70       25.77      0.84 o 
  -5  -4   1      359.20      404.74      3.47 o 
  -4  -4   1     2548.42     2742.14     46.69 o 
  -3  -4   1        1.28        0.78      0.63 o 
  -2  -4   1      290.51      256.57     11.19 o 
  -1  -4   1     1524.92     1394.26     17.40 o 
   0  -4   1     3002.93     3164.45     12.09 o 
   1  -4   1      112.39       97.26      2.58 o 
   2  -4   1      952.42      926.63     26.51 o 
   3  -4   1       16.52       16.82      1.46 o 
   4  -4   1      137.68      111.38      5.11 o 
   5  -4   1      582.77      631.11     12.53 o 
   6  -4   1      627.20      673.96     14.72 o 
   7  -4   1        9.27        6.65      1.40 o 
   8  -4   1      100.19       95.09      3.73 o 
   9  -4   1      111.90       98.37     10.93 o 
  10  -4   1       26.37       29.10      1.67 o 
 -11  -3   1        0.02        0.64      0.88 o 
 -10  -3   1       97.84      101.41      1.88 o 
  -9  -3   1      734.21      707.81     14.32 o 
  -8  -3   1      219.43      205.18      6.48 o 
  -7  -3   1       62.96       59.48      1.00 o 
  -6  -3   1      312.80      303.92      3.09 o 
  -5  -3   1      192.91      240.56     13.28 o 
  -4  -3   1     2510.74     2525.03     93.68 o 
  -3  -3   1       14.05        5.81      0.81 o 
  -2  -3   1       74.52       72.45      1.37 o 
  -1  -3   1     5246.86     5120.93     81.09 o 
   0  -3   1     1635.33     1527.53      9.19 o 
   1  -3   1      375.17      344.53      4.07 o 
   2  -3   1       76.19      114.31      1.85 o 
   3  -3   1      820.28     1002.15     70.72 o 
   4  -3   1      130.32      111.91      6.27 o 
   5  -3   1       55.67       49.38      3.23 o 
   6  -3   1      181.68      181.74      2.85 o 
   7  -3   1      972.07      990.55     27.35 o 
   8  -3   1       18.88       15.33      1.32 o 
   9  -3   1        5.21        4.87      1.21 o 
  10  -3   1        2.00        3.39      1.13 o 
 -11  -2   1       38.09       41.96      0.91 o 
 -10  -2   1        0.12        0.74      0.96 o 
  -9  -2   1       80.47       65.35      1.57 o 
  -8  -2   1        7.74        5.86      0.91 o 
  -7  -2   1       23.89       27.08      1.34 o 
  -6  -2   1       75.02       73.63      1.74 o 
  -5  -2   1      375.49      408.96     19.38 o 
  -4  -2   1        1.28        0.79      0.81 o 
  -3  -2   1     4130.75     4195.66     30.72 o 
  -2  -2   1     7354.37     7034.95    158.31 o 
  -1  -2   1      994.64     1072.65      2.75 o 
   0  -2   1     6391.10     5834.76     88.25 o 
   1  -2   1       11.59       14.57      0.73 o 
   2  -2   1      260.72      313.40      2.08 o 
   3  -2   1      633.01      661.57      5.52 o 
   4  -2   1       56.22       76.40      2.53 o 
   5  -2   1       86.75       82.17      3.29 o 
   6  -2   1        0.40        1.24      1.29 o 
   7  -2   1     1235.94     1191.13     29.47 o 
   8  -2   1      222.46      229.53      2.56 o 
   9  -2   1       19.19       16.01      1.06 o 
  10  -2   1       28.98       28.26      0.99 o 
  11  -2   1       85.44       97.79      1.94 o 
 -11  -1   1       13.08       12.83      1.08 o 
 -10  -1   1       34.13       36.25      1.00 o 
  -9  -1   1       14.80       12.04      1.03 o 
  -8  -1   1        4.25        3.83      0.94 o 
  -7  -1   1       94.11       78.14      3.23 o 
  -6  -1   1        0.01        0.83      1.25 o 
  -5  -1   1      540.13      635.40     16.26 o 
  -4  -1   1        7.38       10.63      1.22 o 
  -3  -1   1       20.16       21.04      1.70 o 
  -2  -1   1     4066.08     3856.93     22.88 o 
  -1  -1   1       21.96       34.49      0.48 o 
   0  -1   1     4642.91     4668.67     61.29 o 
   1  -1   1     4929.21     4804.33     23.80 o 
   2  -1   1     1572.19     1629.86     24.10 o 
   3  -1   1       36.43       36.24      0.91 o 
   4  -1   1      558.19      565.45      8.93 o 
   5  -1   1        1.85        5.09      0.92 o 
   6  -1   1        4.87        4.40      1.12 o 
   7  -1   1       79.32       76.32      1.39 o 
   8  -1   1      232.80      241.73      4.29 o 
   9  -1   1      234.82      232.47      6.04 o 
  10  -1   1       24.70       20.29      0.99 o 
  11  -1   1        0.03        0.12      1.00 o 
 -11   0   1        0.05        0.38      1.03 o 
 -10   0   1       26.93       23.76      1.10 o 
  -9   0   1       18.91       22.39      0.89 o 
  -8   0   1        0.06        0.28      0.93 o 
  -7   0   1      194.45      172.33      6.45 o 
  -6   0   1      306.35      282.45      2.49 o 
  -5   0   1      707.85      855.18     19.47 o 
  -4   0   1        5.00        3.45      1.08 o 
  -3   0   1      108.63       74.80      1.58 o 
  -2   0   1      570.85      618.68      3.36 o 
  -1   0   1     4083.88     4116.97     48.97 o 
   0   0   1      241.14      276.17      5.00 o 
   1   0   1     3741.05     3685.17     20.05 o 
   2   0   1      820.21      782.80      2.68 o 
   3   0   1     4041.06     4130.37    100.44 o 
   4   0   1     3438.98     3572.22     27.11 o 
   5   0   1      223.37      266.20      2.53 o 
   6   0   1       12.67       16.67      1.12 o 
   7   0   1      235.28      232.73      2.75 o 
   8   0   1        2.38        0.96      1.02 o 
   9   0   1       61.49       62.38      1.99 o 
  10   0   1      129.21      137.71      2.35 o 
  11   0   1        0.17        0.36      1.11 o 
 -11   1   1       16.53       16.19      1.23 o 
 -10   1   1       50.72       50.89      1.55 o 
  -9   1   1       67.94       65.65      2.09 o 
  -8   1   1       27.02       25.39      1.01 o 
  -7   1   1      167.28      158.21      3.11 o 
  -6   1   1      133.13      142.19      1.98 o 
  -5   1   1      388.41      403.68      3.07 o 
  -4   1   1      333.86      369.65      3.45 o 
  -3   1   1      473.62      487.54      3.31 o 
  -2   1   1      155.75      128.46      1.41 o 
  -1   1   1     5294.61     5493.50     19.65 o 
   0   1   1    10879.10    10777.96     19.88 o 
   1   1   1     3188.91     3181.28     45.48 o 
   2   1   1     1480.65     1346.68      4.91 o 
   3   1   1     6990.36     6653.05     53.61 o 
   4   1   1      225.76      265.12      3.77 o 
   5   1   1      528.52      582.00      3.81 o 
   6   1   1     1060.49     1057.31      7.16 o 
   7   1   1      120.51      118.64      4.52 o 
   8   1   1      297.87      280.27      5.47 o 
   9   1   1       45.57       47.80      1.40 o 
  10   1   1      112.86      121.04      2.88 o 
  11   1   1        7.66        5.98      1.07 o 
  12   1   1        0.99        1.71      1.74 o 
 -10   2   1       19.57       21.66      1.00 o 
  -9   2   1       43.98       43.66      1.29 o 
  -8   2   1        6.21        7.03      1.14 o 
  -7   2   1        2.44        0.94      0.95 o 
  -6   2   1       42.14       46.25      1.53 o 
  -5   2   1       77.28      103.18      1.29 o 
  -4   2   1        7.99        9.64      1.20 o 
  -3   2   1       39.79       57.95      1.63 o 
  -2   2   1      648.06      585.35      2.68 o 
  -1   2   1      359.47      420.50      1.78 o 
   0   2   1     3104.27     3033.16     57.55 o 
   1   2   1       63.43       61.95      1.05 o 
   2   2   1      419.37      419.13      2.65 o 
   3   2   1     1294.05     1342.39      5.87 o 
   4   2   1     4004.27     3909.52     48.35 o 
   5   2   1      306.37      308.60      2.94 o 
   6   2   1      213.93      226.41      2.57 o 
   7   2   1      993.41     1075.82     13.62 o 
   8   2   1        0.30        0.54      0.91 o 
   9   2   1        3.97        3.11      1.02 o 
  10   2   1      118.34      117.33      1.47 o 
  11   2   1       16.83       15.51      0.99 o 
  12   2   1       29.97       31.12      1.04 o 
 -10   3   1       17.94       17.29      1.25 o 
  -9   3   1       62.32       53.01      1.25 o 
  -8   3   1       25.84       19.88      1.28 o 
  -7   3   1      143.65      130.32      1.99 o 
  -6   3   1      156.17      125.63      2.34 o 
  -5   3   1       88.53       86.10      1.56 o 
  -4   3   1      189.21      181.13     21.05 o 
  -3   3   1     4761.78     5321.47    150.01 o 
  -2   3   1      371.59      436.39     16.05 o 
  -1   3   1        0.35        2.26      0.50 o 
   0   3   1     1582.09     1344.77     11.81 o 
   1   3   1     1156.56     1131.15     25.45 o 
   2   3   1        9.18        6.88      0.89 o 
   3   3   1      551.43      600.63      4.40 o 
   4   3   1       63.58       78.05      2.07 o 
   5   3   1     1798.05     1847.45      9.83 o 
   6   3   1        0.32        0.98      1.23 o 
   7   3   1      289.49      311.33      4.43 o 
   8   3   1        2.39        1.51      0.86 o 
   9   3   1      306.13      281.29      3.87 o 
  10   3   1       50.84       56.96      1.58 o 
  11   3   1       74.36       71.10      1.11 o 
  12   3   1        0.10        0.04      1.41 o 
  -9   4   1       30.13       31.19      2.31 o 
  -8   4   1      118.26      128.86      5.46 o 
  -7   4   1        8.71        8.58      1.23 o 
  -6   4   1      473.77      459.92     17.96 o 
  -5   4   1       99.13       97.81      1.67 o 
  -4   4   1       93.14       84.87      1.29 o 
  -3   4   1      200.72      219.78     15.46 o 
  -2   4   1      423.64      451.73      8.52 o 
  -1   4   1        8.52       13.25      1.04 o 
   0   4   1      386.03      350.16      4.77 o 
   1   4   1      538.90      610.11      7.96 o 
   2   4   1      726.53      733.76      4.38 o 
   3   4   1     1474.92     1457.77      7.13 o 
   4   4   1      907.28     1041.92      6.87 o 
   5   4   1        1.40        0.56      1.15 o 
   6   4   1       62.10       79.19      1.94 o 
   7   4   1      443.70      428.73      9.41 o 
   8   4   1       80.09       74.45      1.07 o 
   9   4   1      100.72      105.14      1.75 o 
  10   4   1       13.33       13.37      0.89 o 
  11   4   1       21.78       21.06      0.92 o 
  12   4   1        0.86        1.48      1.45 o 
  -9   5   1       11.66       15.80      1.75 o 
  -8   5   1        4.21        3.62      1.28 o 
  -7   5   1       37.44       39.75      1.87 o 
  -6   5   1      359.74      413.75      4.99 o 
  -5   5   1      225.07      200.85      4.58 o 
  -4   5   1      174.15      179.27      4.04 o 
  -3   5   1      311.75      313.22      3.31 o 
  -2   5   1       39.23       59.48      2.05 o 
  -1   5   1     1013.25     1039.28     33.20 o 
   0   5   1       12.12       13.04      1.82 o 
   1   5   1      199.82      221.55      4.50 o 
   2   5   1      296.94      319.87     21.54 o 
   3   5   1     1105.90     1163.40      6.74 o 
   4   5   1       17.33        5.13      1.44 o 
   5   5   1        0.94        0.93      1.35 o 
   6   5   1       45.64       49.12      1.11 o 
   7   5   1      268.82      281.17      5.62 o 
   8   5   1      225.88      236.98      3.01 o 
   9   5   1       33.20       29.09      1.00 o 
  10   5   1       56.25       62.57      1.26 o 
  11   5   1      111.92      112.87      1.77 o 
  12   5   1       13.37       15.48      1.68 o 
  -8   6   1      179.17      195.24      3.04 o 
  -7   6   1       81.28       79.12      1.75 o 
  -6   6   1       21.66       27.57      1.60 o 
  -5   6   1        9.73        9.67      1.51 o 
  -4   6   1      109.19      107.25      1.90 o 
  -3   6   1      203.38      238.20      2.64 o 
  -2   6   1        0.39        0.13      1.08 o 
  -1   6   1       78.30       89.67      1.71 o 
   0   6   1      496.79      560.73      8.99 o 
   1   6   1      318.16      309.09     19.84 o 
   2   6   1      478.80      558.71      5.15 o 
   3   6   1       20.31       29.04      0.97 o 
   4   6   1       17.92       29.22      1.18 o 
   5   6   1       97.44      109.67      1.30 o 
   6   6   1        0.01        0.82      0.88 o 
   7   6   1       15.10       19.11      0.92 o 
   8   6   1       18.90       17.13      0.90 o 
   9   6   1       10.63       13.62      0.98 o 
  10   6   1        3.31        3.51      1.05 o 
  11   6   1        2.93        2.20      1.02 o 
  12   6   1       18.90       18.40      1.71 o 
  -7   7   1        0.93        2.98      1.86 o 
  -6   7   1        6.35        6.02      1.49 o 
  -5   7   1        3.81        3.35      1.64 o 
  -4   7   1      557.04      587.96     17.45 o 
  -3   7   1       30.89       23.96      1.47 o 
  -2   7   1      307.59      310.39      3.71 o 
  -1   7   1     1515.73     1529.18     36.34 o 
   0   7   1        8.00        8.52      0.82 o 
   1   7   1       94.76      122.85      1.59 o 
   2   7   1        5.14        5.12      1.01 o 
   3   7   1        8.70        5.22      0.83 o 
   4   7   1       65.02       77.61      1.72 o 
   5   7   1        1.96        3.36      0.84 o 
   6   7   1      573.34      536.65     16.95 o 
   7   7   1       24.25       17.13      0.94 o 
   8   7   1       38.22       39.84      1.17 o 
   9   7   1       35.07       32.66      1.08 o 
  10   7   1       49.40       51.91      1.09 o 
  11   7   1       14.66       16.05      1.26 o 
  -6   8   1       70.35       77.82      1.59 o 
  -5   8   1        0.97        2.36      1.57 o 
  -4   8   1       64.02       64.40      2.59 o 
  -3   8   1      520.49      529.91     14.26 o 
  -2   8   1      584.50      579.37     11.63 o 
  -1   8   1      204.33      197.36      2.31 o 
   0   8   1       21.12       20.32      0.79 o 
   1   8   1        2.62        2.08      0.74 o 
   2   8   1       33.73       33.30      0.92 o 
   3   8   1        0.72        0.77      0.87 o 
   4   8   1      240.35      218.83      3.01 o 
   5   8   1       16.86       15.38      1.05 o 
   6   8   1      120.73      126.47      5.09 o 
   7   8   1      181.75      179.19      9.30 o 
   8   8   1        1.16        2.70      1.13 o 
   9   8   1        1.31        2.46      1.13 o 
  10   8   1       55.58       59.73      1.08 o 
  11   8   1        1.94        1.96      1.67 o 
  -5   9   1      216.85      251.23      4.85 o 
  -4   9   1       18.53       18.54      1.45 o 
  -3   9   1       21.83       23.25      1.27 o 
  -2   9   1        1.81        1.82      1.25 o 
  -1   9   1       31.64       29.93      1.04 o 
   0   9   1       35.81       31.81      0.92 o 
   1   9   1      203.59      213.46      5.07 o 
   2   9   1      146.09      145.82      1.51 o 
   3   9   1      237.89      201.01      5.26 o 
   4   9   1       52.88       51.94      1.27 o 
   5   9   1       17.21       14.08      1.04 o 
   6   9   1       84.04       75.10      1.37 o 
   7   9   1       33.51       34.76      1.12 o 
   8   9   1       61.09       62.46      2.13 o 
   9   9   1        1.12        0.78      1.28 o 
  10   9   1        0.57        0.89      1.25 o 
  11   9   1       49.06       47.68      1.66 o 
  -4  10   1        3.62        2.64      1.31 o 
  -3  10   1        1.02        0.42      1.15 o 
  -2  10   1        8.81       10.40      1.14 o 
  -1  10   1       66.82       71.65      1.85 o 
   0  10   1        3.62        3.44      0.92 o 
   1  10   1       95.07       87.77      1.90 o 
   2  10   1      425.93      406.23      3.00 o 
   3  10   1       24.22       20.03      0.85 o 
   4  10   1        7.51        7.37      1.07 o 
   5  10   1        0.38        0.38      0.91 o 
   6  10   1       85.57       87.27      1.73 o 
   7  10   1        0.09        0.18      0.98 o 
   8  10   1        1.79        1.35      1.46 o 
   9  10   1       52.06       59.58      2.16 o 
  10  10   1        4.07        2.67      1.30 o 
  -2  11   1        0.64        0.45      2.43 o 
  -1  11   1       14.37       18.42      1.11 o 
   0  11   1        6.02        4.22      0.95 o 
   1  11   1       10.22       10.87      0.92 o 
   2  11   1       32.97       33.43      0.84 o 
   3  11   1       18.26       17.65      0.91 o 
   4  11   1        4.47        4.47      0.85 o 
   5  11   1       17.61       17.35      0.94 o 
   6  11   1        6.02        4.80      1.06 o 
   7  11   1        2.33        2.13      1.26 o 
   8  11   1       20.70       23.46      1.72 o 
   9  11   1       31.98       35.81      1.51 o 
  -1  12   1        0.62        1.82      1.57 o 
   0  12   1       20.89       20.41      1.49 o 
   1  12   1       35.06       33.15      1.20 o 
   2  12   1        2.54        3.76      1.12 o 
   3  12   1        0.07        0.22      0.86 o 
   4  12   1       40.12       42.59      0.97 o 
   5  12   1       13.84       14.75      0.95 o 
   6  12   1        0.44        0.53      1.06 o 
   7  12   1        1.82        2.73      1.60 o 
   8  12   1        9.95        7.89      1.62 o 
   4  13   1        9.29        8.63      1.63 o 
  -5 -12   2       31.13       33.01      1.68 o 
  -4 -12   2        0.71        1.98      1.33 o 
  -3 -12   2       42.65       37.19      0.98 o 
  -2 -12   2       11.36       14.06      1.00 o 
  -1 -12   2        4.01        2.74      1.52 o 
  -7 -11   2       16.24       15.84      1.26 o 
  -6 -11   2        7.12        5.57      1.08 o 
  -5 -11   2       28.74       30.37      1.12 o 
  -4 -11   2       11.56       12.68      1.08 o 
  -3 -11   2        2.84        1.74      1.06 o 
  -2 -11   2        8.35        7.09      1.12 o 
  -1 -11   2       21.26       26.75      0.99 o 
   0 -11   2        0.09        0.47      1.03 o 
   1 -11   2       20.01       21.30      1.08 o 
   2 -11   2       28.89       29.53      1.82 o 
  -9 -10   2        3.31        3.02      1.66 o 
  -8 -10   2       57.60       54.03      1.45 o 
  -7 -10   2       85.83       99.40      2.08 o 
  -6 -10   2        8.58        8.02      1.63 o 
  -5 -10   2       19.69       21.22      1.12 o 
  -4 -10   2       57.17       53.84      1.70 o 
  -3 -10   2       44.73       42.25      1.15 o 
  -2 -10   2       22.95       18.65      1.05 o 
  -1 -10   2       42.26       40.78      0.97 o 
   0 -10   2        4.86        5.44      0.96 o 
   1 -10   2       46.10       42.80      1.16 o 
   2 -10   2      181.02      199.48      2.63 o 
   3 -10   2       59.60       67.54      1.41 o 
  -9  -9   2       40.91       41.86      1.22 o 
  -8  -9   2        9.96       11.36      1.32 o 
  -7  -9   2        6.27        2.89      1.22 o 
  -6  -9   2        4.17        3.41      1.42 o 
  -5  -9   2        0.36        0.66      1.14 o 
  -4  -9   2       23.13       20.39      1.06 o 
  -3  -9   2        4.44        3.07      1.10 o 
  -2  -9   2      373.06      333.50      4.59 o 
  -1  -9   2      109.93       92.21      1.78 o 
   0  -9   2        0.57        0.48      0.91 o 
   1  -9   2       40.45       39.48      1.29 o 
   2  -9   2       28.21       24.94      1.73 o 
   3  -9   2        9.41        9.79      1.40 o 
   4  -9   2       14.76       15.93      1.37 o 
   5  -9   2        0.52        0.01      2.26 o 
 -10  -8   2       18.89       18.79      1.26 o 
  -9  -8   2       53.69       56.80      1.78 o 
  -8  -8   2       31.38       25.82      1.26 o 
  -7  -8   2       26.51       23.86      1.82 o 
  -6  -8   2      661.04      625.61     11.30 o 
  -5  -8   2      212.37      220.11      2.60 o 
  -4  -8   2        0.20        0.46      0.94 o 
  -3  -8   2      145.99      131.45      2.22 o 
  -2  -8   2      322.21      319.12      6.03 o 
  -1  -8   2       21.28       25.79      0.89 o 
   0  -8   2       17.37       19.42      1.05 o 
   1  -8   2       84.26       88.69      3.11 o 
   2  -8   2      431.36      410.77      5.81 o 
   3  -8   2        0.21        0.59      1.44 o 
   4  -8   2       44.08       36.73      2.19 o 
   5  -8   2       39.85       44.55      1.76 o 
   6  -8   2       31.82       36.54      1.81 o 
 -11  -7   2       19.66       21.72      1.71 o 
 -10  -7   2        1.85        2.55      1.01 o 
  -9  -7   2        1.62        2.30      1.10 o 
  -8  -7   2      179.06      163.45      2.69 o 
  -7  -7   2        6.77        5.78      1.37 o 
  -6  -7   2       22.66       16.60      1.59 o 
  -5  -7   2       83.40       74.43      1.65 o 
  -4  -7   2      270.93      270.99      3.82 o 
  -3  -7   2      201.19      182.37      3.84 o 
  -2  -7   2      764.89      788.91      5.15 o 
  -1  -7   2       34.37       30.65      1.18 o 
   0  -7   2      100.51      103.87      1.37 o 
   1  -7   2      342.25      330.05      4.62 o 
   2  -7   2       39.86       44.59      1.28 o 
   3  -7   2       18.81       14.39      1.44 o 
   4  -7   2       45.96       37.01      1.72 o 
   5  -7   2      184.43      204.00      5.97 o 
   6  -7   2       96.75       94.80      6.00 o 
 -11  -6   2        6.34        7.99      1.29 o 
 -10  -6   2      154.44      172.45      3.00 o 
  -9  -6   2       44.27       47.63      1.04 o 
  -8  -6   2        0.54        1.29      1.10 o 
  -7  -6   2       16.29       14.25      1.33 o 
  -6  -6   2      319.85      305.75      3.33 o 
  -5  -6   2      262.91      251.53      4.23 o 
  -4  -6   2      549.38      594.69     10.10 o 
  -3  -6   2       59.22       58.45      1.44 o 
  -2  -6   2        3.62        1.49      1.37 o 
  -1  -6   2      265.59      268.88      3.15 o 
   0  -6   2      189.39      221.31      2.07 o 
   1  -6   2      125.16      121.20      1.44 o 
   2  -6   2      152.13      148.14      2.00 o 
   3  -6   2      808.55      789.45      4.84 o 
   4  -6   2      586.86      625.21      5.23 o 
   5  -6   2        2.65        1.87      1.26 o 
   6  -6   2       90.44       95.13      4.13 o 
   7  -6   2        0.18        1.18      1.88 o 
   8  -6   2        7.98        8.30      1.81 o 
 -11  -5   2       28.33       31.36      1.25 o 
 -10  -5   2       30.47       28.46      1.03 o 
  -9  -5   2        7.12        8.23      0.93 o 
  -8  -5   2       89.54       95.63      2.00 o 
  -7  -5   2       40.13       42.59      0.99 o 
  -6  -5   2      910.68      861.19     18.86 o 
  -5  -5   2       18.44       15.34      0.80 o 
  -4  -5   2      161.07      158.89      2.12 o 
  -3  -5   2      418.70      416.50     21.62 o 
  -2  -5   2       36.11       47.40      2.55 o 
  -1  -5   2      285.21      291.53      3.16 o 
   0  -5   2       84.00      110.53      1.93 o 
   1  -5   2      132.24      114.54      4.19 o 
   2  -5   2      130.38      131.87      4.25 o 
   3  -5   2        0.75        1.93      1.45 o 
   4  -5   2      199.58      181.73      3.23 o 
   5  -5   2      137.83      140.25      5.15 o 
   6  -5   2       15.17       20.36      2.44 o 
   7  -5   2       28.36       28.73      2.00 o 
   8  -5   2       38.53       40.44      1.92 o 
   9  -5   2       35.42       34.77      1.50 o 
 -11  -4   2       18.32       17.43      0.96 o 
 -10  -4   2       26.54       27.86      1.10 o 
  -9  -4   2       27.44       28.00      1.32 o 
  -8  -4   2        8.16        7.59      1.05 o 
  -7  -4   2        1.20        1.89      0.91 o 
  -6  -4   2       54.93       40.16      0.91 o 
  -5  -4   2     1297.65     1356.48     36.22 o 
  -4  -4   2       50.69       35.54      1.03 o 
  -3  -4   2        6.70        3.67      0.98 o 
  -2  -4   2      301.22      255.68     14.09 o 
  -1  -4   2      365.37      317.03      2.90 o 
   0  -4   2      230.83      235.94      2.06 o 
   1  -4   2     1311.72     1526.91      6.35 o 
   2  -4   2       33.38       42.84      1.99 o 
   3  -4   2      551.55      572.92      5.28 o 
   4  -4   2      604.92      622.02      9.15 o 
   5  -4   2      260.62      242.15      3.27 o 
   6  -4   2        0.04        0.66      1.39 o 
   7  -4   2      209.14      227.52      8.74 o 
   8  -4   2      212.63      218.80     11.88 o 
   9  -4   2        1.44       -0.10      1.46 o 
  10  -4   2       13.62       16.23      1.61 o 
 -11  -3   2       39.65       43.75      0.85 o 
 -10  -3   2       11.64        9.56      1.06 o 
  -9  -3   2        5.51        4.57      1.00 o 
  -8  -3   2       77.08       83.01      2.62 o 
  -7  -3   2      626.01      598.59     22.86 o 
  -6  -3   2       24.72       23.45      0.83 o 
  -5  -3   2        0.29        0.53      0.90 o 
  -4  -3   2      605.02      848.82     22.39 o 
  -3  -3   2      122.06      157.46      2.70 o 
  -2  -3   2      293.79      266.04      5.32 o 
  -1  -3   2      569.88      580.09      7.72 o 
   0  -3   2        7.88        0.57      0.63 o 
   1  -3   2       31.66       24.56      0.64 o 
   2  -3   2      533.06      542.63     15.24 o 
   3  -3   2      628.90      618.98     12.95 o 
   4  -3   2       30.49       30.97      1.48 o 
   5  -3   2      202.70      221.61      2.85 o 
   6  -3   2      362.74      372.14      2.62 o 
   7  -3   2      878.80      894.50      9.29 o 
   8  -3   2        0.46       -0.40      1.14 o 
   9  -3   2        0.11        1.08      1.14 o 
  10  -3   2       24.93       26.34      1.28 o 
 -11  -2   2       29.42       30.04      4.90 o 
 -10  -2   2        3.90        3.38      0.99 o 
  -9  -2   2      111.75      114.43      2.13 o 
  -8  -2   2      256.01      254.62      4.57 o 
  -7  -2   2      355.50      332.15     11.97 o 
  -6  -2   2       76.44       67.77      1.22 o 
  -5  -2   2      132.10      135.93      2.14 o 
  -4  -2   2      175.06      171.26      3.05 o 
  -3  -2   2     6763.67     6837.89     54.57 o 
  -2  -2   2     1119.21     1094.68      5.89 o 
  -1  -2   2        1.96        1.01      0.57 o 
   0  -2   2      862.52      828.86      5.69 o 
   1  -2   2        0.25        1.19      0.48 o 
   2  -2   2       17.30       18.20      1.45 o 
   3  -2   2     1389.02     1458.58     20.12 o 
   4  -2   2      943.26      960.02      7.62 o 
   5  -2   2      568.50      539.24     17.19 o 
   6  -2   2      388.93      404.95      3.12 o 
   7  -2   2        2.64        3.32      1.38 o 
   8  -2   2      152.11      160.85      1.90 o 
   9  -2   2       11.93       12.75      1.12 o 
  10  -2   2        1.10        0.71      0.99 o 
  11  -2   2       10.64       12.21      1.64 o 
 -11  -1   2        5.41        5.19      1.16 o 
 -10  -1   2        3.80        2.13      0.87 o 
  -9  -1   2       17.96       15.92      1.05 o 
  -8  -1   2       37.88       36.62      0.97 o 
  -7  -1   2       43.28       42.77      1.25 o 
  -6  -1   2       21.57       20.88      0.88 o 
  -5  -1   2     2256.67     2382.55     32.22 o 
  -4  -1   2       72.67       72.24      1.47 o 
  -3  -1   2     1281.11     1347.95     12.13 o 
  -2  -1   2     1545.10     1574.98      8.18 o 
  -1  -1   2      426.98      409.45      5.52 o 
   0  -1   2     4453.67     4401.56     79.21 o 
   1  -1   2      913.56      890.66      2.46 o 
   2  -1   2     5469.84     5006.73     45.69 o 
   3  -1   2       56.48       52.58      1.07 o 
   4  -1   2       12.45        7.79      1.61 o 
   5  -1   2      612.35      669.29     15.05 o 
   6  -1   2      555.73      627.04     11.67 o 
   7  -1   2      505.60      470.61      8.67 o 
   8  -1   2       21.94       22.39      1.12 o 
   9  -1   2       54.57       51.60      1.41 o 
  10  -1   2        6.42        4.75      1.20 o 
  11  -1   2       33.57       37.94      1.79 o 
 -11   0   2       17.51       19.66      1.34 o 
 -10   0   2        4.05        4.76      1.08 o 
  -9   0   2       38.78       38.14      1.04 o 
  -8   0   2       30.06       28.92      1.14 o 
  -7   0   2      240.03      220.74      6.52 o 
  -6   0   2       34.57       45.43      0.82 o 
  -5   0   2      111.73      121.00      2.30 o 
  -4   0   2     2629.95     2719.19     97.49 o 
  -3   0   2      661.96      672.14      3.61 o 
  -2   0   2      304.25      327.69      2.17 o 
  -1   0   2      111.09      105.78      1.49 o 
   0   0   2     4631.65     4722.58     85.17 o 
   1   0   2       19.59       22.43      0.94 o 
   2   0   2      152.28      156.51      2.75 o 
   3   0   2      545.87      517.76      6.77 o 
   4   0   2     1351.07     1399.79     28.62 o 
   5   0   2        4.79        4.48      1.68 o 
   6   0   2       17.36       12.70      1.02 o 
   7   0   2     1079.65     1119.10     37.49 o 
   8   0   2      157.69      147.71      2.30 o 
   9   0   2       92.87       86.87      2.31 o 
  10   0   2       92.91      100.61      3.40 o 
  11   0   2       33.53       40.15      1.37 o 
 -10   1   2       33.36       34.50      1.13 o 
  -9   1   2        3.13        3.38      1.00 o 
  -8   1   2      125.87      123.78      1.70 o 
  -7   1   2      101.57       98.07      3.22 o 
  -6   1   2       30.66       23.57      0.77 o 
  -5   1   2     1244.72     1356.70     25.08 o 
  -4   1   2      324.65      378.95     21.75 o 
  -3   1   2       32.84       43.40      1.45 o 
  -2   1   2      792.65      754.92      4.39 o 
  -1   1   2      691.58      593.46     53.81 o 
   0   1   2     1570.86     1613.56     36.61 o 
   1   1   2     4016.67     4061.06     65.46 o 
   2   1   2     1091.91     1010.10      4.91 o 
   3   1   2     2520.94     2504.50      6.14 o 
   4   1   2     1999.04     1888.15      6.16 o 
   5   1   2       84.31       92.84      2.57 o 
   6   1   2     1041.24     1091.05      6.50 o 
   7   1   2     2482.83     2583.10     39.00 o 
   8   1   2        0.34       -0.19      0.84 o 
   9   1   2        8.96        6.93      1.07 o 
  10   1   2        0.17        0.10      1.18 o 
  11   1   2       10.28        8.50      0.93 o 
  12   1   2        4.22        5.98      1.73 o 
 -10   2   2      118.57      130.28      3.67 o 
  -9   2   2       11.68        9.73      1.16 o 
  -8   2   2       38.39       34.31      1.56 o 
  -7   2   2       79.11       72.24      1.98 o 
  -6   2   2       92.28       95.28      3.13 o 
  -5   2   2      100.37      117.74      1.48 o 
  -4   2   2      142.25      146.70      7.73 o 
  -3   2   2      556.27      624.57     33.32 o 
  -2   2   2     4424.94     4570.16    116.77 o 
  -1   2   2     1264.37     1433.28     14.23 o 
   0   2   2     3936.59     4175.66      8.28 o 
   1   2   2      966.71      965.67      6.01 o 
   2   2   2      119.98      104.94      1.31 o 
   3   2   2     2263.62     2188.19     41.79 o 
   4   2   2      168.56      210.76      2.81 o 
   5   2   2     4484.94     4614.21     49.39 o 
   6   2   2        5.56        3.20      0.95 o 
   7   2   2       93.34      105.29      1.39 o 
   8   2   2       45.89       40.46      1.06 o 
   9   2   2       64.67       53.75      1.11 o 
  10   2   2       19.28       17.32      1.09 o 
  11   2   2        0.21        0.55      0.97 o 
  12   2   2        2.36        1.57      1.24 o 
 -10   3   2        5.43        5.59      1.82 o 
  -9   3   2       70.34       79.11      1.70 o 
  -8   3   2       41.06       41.77      1.32 o 
  -7   3   2      105.29       94.29      2.97 o 
  -6   3   2        1.47        3.31      0.93 o 
  -5   3   2      390.32      370.45      3.81 o 
  -4   3   2      154.62      205.07      7.08 o 
  -3   3   2      169.19      239.03      2.24 o 
  -2   3   2       75.71       42.76      0.95 o 
  -1   3   2      497.46      553.21      8.43 o 
   0   3   2       23.80       25.54      0.65 o 
   1   3   2      456.75      517.41      3.55 o 
   2   3   2     5075.84     4791.35     16.69 o 
   3   3   2        3.84        9.19      1.24 o 
   4   3   2       68.14       59.94      3.25 o 
   5   3   2      156.29      183.41      2.39 o 
   6   3   2        0.64        1.58      1.03 o 
   7   3   2      131.85      129.33      2.26 o 
   8   3   2        7.11        7.09      0.92 o 
   9   3   2       14.08       10.00      0.89 o 
  10   3   2       10.25        6.40      0.99 o 
  11   3   2        4.53        3.67      1.08 o 
  12   3   2        5.53        4.49      0.94 o 
  -9   4   2        2.58        1.35      1.31 o 
  -8   4   2       70.06       71.42      1.75 o 
  -7   4   2      304.68      321.67     15.04 o 
  -6   4   2       34.56       32.01      0.96 o 
  -5   4   2       39.67       38.04      0.98 o 
  -4   4   2       42.84       31.47      1.01 o 
  -3   4   2       31.28       44.99      3.60 o 
  -2   4   2     1183.19     1289.31     43.03 o 
  -1   4   2      357.08      390.94      3.01 o 
   0   4   2        2.02        5.91      1.25 o 
   1   4   2      756.29      753.30     19.44 o 
   2   4   2      102.94       88.04      0.85 o 
   3   4   2      926.07      956.79      7.41 o 
   4   4   2      130.22      128.19      1.91 o 
   5   4   2     2005.62     1944.69     29.24 o 
   6   4   2       27.42       27.01      2.15 o 
   7   4   2       13.75       19.93      0.91 o 
   8   4   2       94.41       80.91      1.26 o 
   9   4   2      132.97      117.41      3.49 o 
  10   4   2       88.97       98.02      2.20 o 
  11   4   2      113.40      120.85      4.01 o 
  12   4   2       10.17        9.99      1.19 o 
  -9   5   2       34.58       29.53      1.57 o 
  -8   5   2        9.37        7.76      1.34 o 
  -7   5   2      235.40      232.94      8.00 o 
  -6   5   2      230.90      229.51      4.31 o 
  -5   5   2       38.41       30.48      1.13 o 
  -4   5   2        5.12        3.20      0.95 o 
  -3   5   2      580.95      607.81      4.22 o 
  -2   5   2       66.93       58.61      1.87 o 
  -1   5   2        7.91        5.69      1.10 o 
   0   5   2      273.21      252.19      4.08 o 
   1   5   2      872.27      799.87      6.52 o 
   2   5   2        2.86        1.07      0.72 o 
   3   5   2      112.86      135.74      1.78 o 
   4   5   2     1015.58     1072.38     16.78 o 
   5   5   2        9.87       11.41      1.22 o 
   6   5   2        6.34        8.36      1.50 o 
   7   5   2       20.58       23.02      0.87 o 
   8   5   2      193.19      175.27      1.63 o 
   9   5   2      438.74      449.09      3.96 o 
  10   5   2       72.16       68.71      1.34 o 
  11   5   2       42.92       41.57      1.05 o 
  12   5   2       44.17       50.79      1.99 o 
  -8   6   2        1.09        0.22      1.76 o 
  -7   6   2        0.28        0.12      1.28 o 
  -6   6   2      216.96      217.87     15.39 o 
  -5   6   2        0.74        1.92      1.33 o 
  -4   6   2       19.82       16.53      1.35 o 
  -3   6   2       32.91       35.07      1.42 o 
  -2   6   2     1333.31     1421.29     42.61 o 
  -1   6   2       40.29       32.80      4.09 o 
   0   6   2      247.12      271.81     19.00 o 
   1   6   2      129.45      120.13      3.33 o 
   2   6   2       62.63      100.56      2.64 o 
   3   6   2       34.99       39.01      1.02 o 
   4   6   2      259.52      286.14      2.27 o 
   5   6   2        6.30        4.27      1.24 o 
   6   6   2        3.01        3.54      0.81 o 
   7   6   2      244.17      259.47      2.33 o 
   8   6   2      935.02     1006.95     11.16 o 
   9   6   2        1.30        0.25      0.97 o 
  10   6   2       13.23       15.81      1.00 o 
  11   6   2        1.49        1.31      0.96 o 
  12   6   2        2.10        1.84      1.37 o 
  -7   7   2        9.28        2.77      2.43 o 
  -6   7   2       66.48       71.25      1.69 o 
  -5   7   2       88.32       96.55      3.14 o 
  -4   7   2       37.01       36.69      2.53 o 
  -3   7   2       35.26       40.72      1.74 o 
  -2   7   2      342.86      355.91     16.69 o 
  -1   7   2      177.28      148.01      7.41 o 
   0   7   2        4.65        4.66      0.77 o 
   1   7   2      226.81      205.67      1.50 o 
   2   7   2      152.12      163.59      3.23 o 
   3   7   2       63.56       49.82      1.41 o 
   4   7   2      261.24      257.63      3.66 o 
   5   7   2       66.95       68.64      1.50 o 
   6   7   2       87.35       98.79      1.14 o 
   7   7   2       55.68       50.47      1.60 o 
   8   7   2        0.85        0.96      1.01 o 
   9   7   2        0.57        0.12      0.93 o 
  10   7   2        7.23        5.30      0.98 o 
  11   7   2        6.84        8.31      1.17 o 
  12   7   2        0.87        0.16      1.88 o 
  -6   8   2       18.48       21.03      1.14 o 
  -5   8   2        0.24       -0.03      1.52 o 
  -4   8   2      371.62      324.85     40.10 o 
  -3   8   2       10.36        8.83      1.70 o 
  -2   8   2       40.38       38.76      1.56 o 
  -1   8   2       85.12       82.65      1.75 o 
   0   8   2        2.03        2.50      0.77 o 
   1   8   2        1.05        0.86      0.73 o 
   2   8   2       65.47       68.79      1.10 o 
   3   8   2        9.96        8.44      0.85 o 
   4   8   2       49.31       32.14      1.35 o 
   5   8   2       37.95       42.07      1.48 o 
   6   8   2       25.42       22.54      0.90 o 
   7   8   2        0.76       -0.07      1.13 o 
   8   8   2        2.67        4.02      1.12 o 
   9   8   2        1.55        0.65      1.04 o 
  10   8   2        0.07       -0.22      1.17 o 
  11   8   2       40.38       40.64      1.72 o 
  -5   9   2       27.74       31.90      1.60 o 
  -4   9   2        8.85        9.25      1.41 o 
  -3   9   2      136.19      131.70      4.32 o 
  -2   9   2       63.95       64.78      1.50 o 
  -1   9   2      371.54      359.26      3.89 o 
   0   9   2       59.67       56.09      0.92 o 
   1   9   2      268.59      250.95      4.10 o 
   2   9   2       95.67       89.31      1.61 o 
   3   9   2      102.92      100.74      1.46 o 
   4   9   2       99.17       98.59      1.58 o 
   5   9   2       17.84       16.60      0.90 o 
   6   9   2       15.66       15.82      0.90 o 
   7   9   2      140.56      142.24      1.74 o 
   8   9   2        3.52        1.54      1.26 o 
   9   9   2        1.66        1.52      1.41 o 
  10   9   2       31.45       35.95      1.42 o 
  11   9   2        4.45        4.09      1.66 o 
  -4  10   2       31.10       39.05      1.16 o 
  -3  10   2        1.49        1.56      1.38 o 
  -2  10   2       21.96       24.00      1.22 o 
  -1  10   2       26.83       24.62      1.65 o 
   0  10   2        0.16        0.13      0.88 o 
   1  10   2      444.82      418.86      2.74 o 
   2  10   2       86.32       79.68      1.27 o 
   3  10   2      226.81      222.91      1.95 o 
   4  10   2        5.62        3.17      1.07 o 
   5  10   2       19.71       16.71      0.98 o 
   6  10   2       41.85       39.67      0.99 o 
   7  10   2       53.52       55.71      1.08 o 
   8  10   2      116.27      132.64      4.24 o 
   9  10   2       16.21       16.88      1.60 o 
  10  10   2        2.51        2.32      1.37 o 
  -2  11   2        0.14       -0.37      1.16 o 
  -1  11   2       33.32       35.08      1.28 o 
   0  11   2        3.47        3.43      1.04 o 
   1  11   2        3.42        2.12      0.99 o 
   2  11   2       42.81       34.69      0.93 o 
   3  11   2       21.05       20.11      0.86 o 
   4  11   2       10.82        6.94      0.85 o 
   5  11   2        7.89        7.17      0.92 o 
   6  11   2       95.59      101.90      3.64 o 
   7  11   2        8.96        7.04      1.09 o 
   8  11   2       12.32       13.57      1.86 o 
   9  11   2       37.54       41.89      1.80 o 
  -1  12   2       17.34       19.23      1.54 o 
   0  12   2       32.59       41.17      1.62 o 
   1  12   2        0.07       -0.39      1.24 o 
   2  12   2       22.09       19.96      1.05 o 
   3  12   2       26.49       32.92      1.00 o 
   4  12   2       73.90       77.43      1.07 o 
   5  12   2        1.02        0.56      0.94 o 
   6  12   2        2.84        2.28      0.96 o 
   7  12   2        1.30        0.59      1.46 o 
   8  12   2        5.49        5.30      1.75 o 
   3  13   2        6.19        5.39      1.63 o 
   4  13   2        2.19        1.23      1.25 o 
  -6 -11   3        9.26       11.86      1.08 o 
  -5 -11   3       24.21       24.65      1.17 o 
  -4 -11   3        0.31        0.21      0.93 o 
  -3 -11   3       35.73       41.92      0.98 o 
  -2 -11   3      190.15      199.00      1.71 o 
  -1 -11   3       10.82        9.94      1.14 o 
   0 -11   3       10.58        8.46      0.97 o 
   1 -11   3      106.40      108.92      2.31 o 
  -8 -10   3       43.98       46.74      1.25 o 
  -7 -10   3        0.04        0.52      1.31 o 
  -6 -10   3       17.48       12.83      1.32 o 
  -5 -10   3        4.28        3.92      1.06 o 
  -4 -10   3      116.86      123.39      2.22 o 
  -3 -10   3       93.55       83.78      1.87 o 
  -2 -10   3        5.24        6.49      1.18 o 
  -1 -10   3      198.10      195.06      3.02 o 
   0 -10   3       29.72       31.63      1.26 o 
   1 -10   3       23.96       29.48      1.06 o 
   2 -10   3        0.20        0.72      1.10 o 
   3 -10   3       24.69       22.88      1.28 o 
  -9  -9   3        2.67        2.10      1.24 o 
  -8  -9   3        0.59        0.33      1.11 o 
  -7  -9   3       62.18       60.91      1.73 o 
  -6  -9   3       79.77       83.10      2.08 o 
  -5  -9   3       69.47       68.31      1.33 o 
  -4  -9   3      146.17      143.02      2.12 o 
  -3  -9   3       97.87       96.67      1.74 o 
  -2  -9   3        3.96        2.92      0.93 o 
  -1  -9   3        1.17       -0.03      1.04 o 
   0  -9   3        1.50        1.99      0.99 o 
   1  -9   3       14.22       12.35      1.00 o 
   2  -9   3       31.48       33.16      1.17 o 
   3  -9   3      269.95      281.46      5.59 o 
   4  -9   3       18.71       20.78      1.37 o 
  -9  -8   3       19.16       18.97      1.49 o 
  -8  -8   3       60.58       52.25      1.62 o 
  -7  -8   3       55.37       58.02      1.84 o 
  -6  -8   3        6.13        8.87      1.56 o 
  -5  -8   3       20.82       16.30      1.16 o 
  -4  -8   3        0.55        1.63      1.01 o 
  -3  -8   3        0.76        1.19      1.02 o 
  -2  -8   3      394.29      338.59      4.49 o 
  -1  -8   3      246.21      233.45      4.29 o 
   0  -8   3        6.22        6.13      1.07 o 
   1  -8   3      554.77      513.14      3.70 o 
   2  -8   3       25.92       24.63      1.29 o 
   3  -8   3        4.86        2.61      1.48 o 
   4  -8   3       60.25       71.80      2.49 o 
   5  -8   3        7.66        8.35      2.10 o 
   6  -8   3        7.28        0.91      2.29 o 
 -10  -7   3       17.14       17.33      1.43 o 
  -9  -7   3      196.14      194.34      3.49 o 
  -8  -7   3       39.02       34.35      1.30 o 
  -7  -7   3       74.34       75.10      1.92 o 
  -6  -7   3      156.12      149.13      3.22 o 
  -5  -7   3      184.49      183.05      3.19 o 
  -4  -7   3       70.57       77.90      3.82 o 
  -3  -7   3        0.50       -0.14      0.92 o 
  -2  -7   3      361.01      364.91      9.32 o 
  -1  -7   3      671.71      634.22      9.29 o 
   0  -7   3        7.47        9.42      1.04 o 
   1  -7   3       54.49       62.24      2.04 o 
   2  -7   3      702.79      646.58      4.01 o 
   3  -7   3      451.25      446.70     11.14 o 
   4  -7   3        2.48        3.23      1.57 o 
   5  -7   3        5.95        3.53      1.58 o 
   6  -7   3      195.66      211.13      8.75 o 
   7  -7   3        2.58        1.90      2.11 o 
 -10  -6   3       12.51       17.08      1.38 o 
  -9  -6   3        3.81        2.64      1.14 o 
  -8  -6   3      172.15      191.31      3.85 o 
  -7  -6   3        1.46        3.39      1.28 o 
  -6  -6   3       76.65       62.55      1.97 o 
  -5  -6   3       51.25       47.01      2.01 o 
  -4  -6   3      544.85      581.36      4.72 o 
  -3  -6   3       89.24       86.68      3.50 o 
  -2  -6   3      936.49      946.07      6.03 o 
  -1  -6   3       28.48       29.17      1.07 o 
   0  -6   3      202.38      209.92      2.95 o 
   1  -6   3       37.74       26.31      1.01 o 
   2  -6   3      132.28      110.58      5.80 o 
   3  -6   3       45.12       45.05      1.28 o 
   4  -6   3       25.27       35.12      1.76 o 
   5  -6   3       16.67       12.71      2.12 o 
   6  -6   3      283.13      280.94      3.13 o 
   7  -6   3        4.00        0.96      1.54 o 
   8  -6   3        4.14        4.50      1.68 o 
 -11  -5   3       30.04       35.56      1.15 o 
 -10  -5   3      127.37      142.76      1.83 o 
  -9  -5   3       98.40      106.79      1.52 o 
  -8  -5   3        0.13       -0.48      1.01 o 
  -7  -5   3      100.58       95.55      1.86 o 
  -6  -5   3       18.35       24.68      1.02 o 
  -5  -5   3       40.74       42.80      1.10 o 
  -4  -5   3     1488.71     1617.50     11.69 o 
  -3  -5   3        0.03        0.76      1.43 o 
  -2  -5   3       39.29       41.89      2.06 o 
  -1  -5   3      386.57      399.80     10.62 o 
   0  -5   3        5.22       10.02      1.16 o 
   1  -5   3      636.99      720.86     10.70 o 
   2  -5   3      126.45      142.92      1.95 o 
   3  -5   3      147.05      171.47      3.76 o 
   4  -5   3      787.50      741.80      6.43 o 
   5  -5   3      852.31      934.01      9.64 o 
   7  -5   3        1.42        2.45      1.47 o 
   8  -5   3       22.04       23.09      1.91 o 
   9  -5   3        0.12       -0.68      1.55 o 
 -11  -4   3       23.74       26.94      1.29 o 
 -10  -4   3        4.90        4.48      1.03 o 
  -9  -4   3        0.05        0.17      1.10 o 
  -8  -4   3      114.04      110.37      2.65 o 
  -7  -4   3       69.81       69.32      1.45 o 
  -6  -4   3      803.57      784.46      5.01 o 
  -5  -4   3      321.70      326.07      5.75 o 
  -4  -4   3      135.76      127.46      1.46 o 
  -3  -4   3      146.10      208.07      5.30 o 
  -2  -4   3        2.97        4.66      1.02 o 
  -1  -4   3      118.84      126.53     10.05 o 
   0  -4   3      955.57     1073.63      5.24 o 
   1  -4   3      826.35      784.47      8.82 o 
   2  -4   3     1200.15     1259.29     18.90 o 
   3  -4   3      574.27      568.88     17.94 o 
   4  -4   3       81.84       85.49      3.18 o 
   5  -4   3      447.20      482.81      4.96 o 
   6  -4   3       23.13       22.81      2.00 o 
   7  -4   3      185.37      217.70      4.07 o 
   8  -4   3        0.00        1.01      1.62 o 
   9  -4   3       49.43       57.11      2.07 o 
  10  -4   3       33.82       36.79      1.48 o 
 -11  -3   3        0.02        0.22      1.17 o 
 -10  -3   3       43.03       39.48      1.04 o 
  -9  -3   3       77.35       74.45      2.04 o 
  -8  -3   3      296.20      275.94      2.96 o 
  -7  -3   3       16.56       13.90      1.01 o 
  -6  -3   3      219.37      224.97      1.71 o 
  -5  -3   3        9.99       15.18      0.92 o 
  -4  -3   3      168.36      179.05      1.98 o 
  -3  -3   3      328.39      378.25      3.01 o 
  -2  -3   3     2729.48     2999.68    139.94 o 
  -1  -3   3      535.47      515.59      4.40 o 
   0  -3   3      527.26      519.75      9.40 o 
   1  -3   3     3747.67     4092.33     29.01 o 
   2  -3   3      522.52      651.10      4.14 o 
   3  -3   3     2109.87     2351.64     20.92 o 
   4  -3   3      287.16      331.74      4.89 o 
   5  -3   3      113.41      110.34      1.36 o 
   6  -3   3       39.33       33.93      1.17 o 
   7  -3   3      161.02      160.84      2.32 o 
   8  -3   3       21.75       22.87      1.10 o 
   9  -3   3       95.39      100.17      1.91 o 
  10  -3   3        1.89        2.37      1.26 o 
 -11  -2   3       51.19       55.88      1.39 o 
 -10  -2   3        0.39        0.45      0.86 o 
  -9  -2   3       28.10       27.78      1.00 o 
  -8  -2   3        8.82        9.54      0.98 o 
  -7  -2   3      131.69      114.20      4.75 o 
  -6  -2   3       23.46       26.10      1.17 o 
  -5  -2   3      321.68      323.31      3.38 o 
  -4  -2   3      152.97      169.55      6.36 o 
  -3  -2   3     1296.75     1450.65     18.69 o 
  -2  -2   3       17.43       20.66      0.89 o 
  -1  -2   3      529.77      529.03      2.63 o 
   0  -2   3      373.93      374.64      2.49 o 
   1  -2   3      609.70      602.22      3.10 o 
   2  -2   3        5.50        3.28      0.63 o 
   3  -2   3      286.89      320.74     12.02 o 
   4  -2   3     1275.35     1408.01      5.76 o 
   5  -2   3      310.08      317.33      7.85 o 
   6  -2   3      110.35      103.65      1.46 o 
   7  -2   3      313.98      307.32      2.82 o 
   8  -2   3        3.84        3.81      1.34 o 
   9  -2   3        0.11        0.39      1.05 o 
  10  -2   3        0.13       -0.07      1.44 o 
 -11  -1   3       23.76       29.80      1.69 o 
 -10  -1   3       26.39       27.50      0.92 o 
  -9  -1   3      165.99      159.57      3.95 o 
  -8  -1   3       49.28       45.98      1.01 o 
  -7  -1   3      944.46      937.86      6.07 o 
  -6  -1   3       47.33       43.26      2.26 o 
  -5  -1   3       78.91       87.53      1.49 o 
  -4  -1   3       40.72       25.36      2.04 o 
  -3  -1   3      607.45      539.03      3.36 o 
  -2  -1   3       98.22      101.74      3.44 o 
  -1  -1   3       70.39      105.95      1.36 o 
   0  -1   3      152.95      184.92      1.27 o 
   1  -1   3      615.05      650.33      2.95 o 
   2  -1   3       66.03       64.55      1.80 o 
   3  -1   3       62.56       59.82      1.75 o 
   4  -1   3      720.84      761.98     32.70 o 
   5  -1   3      282.72      249.71      7.99 o 
   6  -1   3      189.22      230.13      3.60 o 
   7  -1   3      475.89      482.57      5.52 o 
   8  -1   3      327.63      320.29     15.76 o 
   9  -1   3        4.42        3.08      1.11 o 
  10  -1   3        4.49        3.43      1.02 o 
  11  -1   3        0.61        2.31      1.32 o 
 -10   0   3        0.28        0.20      1.01 o 
  -9   0   3       29.63       29.82      1.00 o 
  -8   0   3       23.65       23.62      0.77 o 
  -7   0   3      245.55      232.05      5.53 o 
  -6   0   3      126.60      106.66      5.14 o 
  -5   0   3      805.09      811.05     19.53 o 
  -4   0   3        1.73        3.28      1.49 o 
  -3   0   3      696.99      731.05      5.49 o 
  -2   0   3      559.29      498.14      3.96 o 
  -1   0   3     1215.27     1225.56      5.41 o 
   0   0   3     3681.02     4047.23     76.40 o 
   1   0   3      985.31      867.88     85.71 o 
   2   0   3        9.96        5.66      0.79 o 
   3   0   3      173.86      199.18      4.75 o 
   4   0   3     1553.07     1449.41     26.21 o 
   5   0   3     1145.48     1312.61      5.42 o 
   6   0   3      139.45      148.25      2.24 o 
   7   0   3      252.78      213.07     13.76 o 
   8   0   3      183.87      169.57      3.14 o 
   9   0   3      142.99      159.16      2.58 o 
  10   0   3       63.87       60.03      1.19 o 
  11   0   3        6.42        4.93      0.99 o 
 -10   1   3        2.46        1.25      1.13 o 
  -9   1   3        0.01       -0.07      0.92 o 
  -8   1   3       29.75       24.87      0.85 o 
  -7   1   3       36.92       27.84      0.78 o 
  -6   1   3      181.04      163.31      5.95 o 
  -5   1   3      560.75      620.40      6.59 o 
  -4   1   3     1115.70     1179.82     57.24 o 
  -3   1   3       32.89       28.21      0.89 o 
  -2   1   3       52.24       45.99      2.07 o 
  -1   1   3      243.81      245.82      2.52 o 
   0   1   3     7264.81     7227.52    176.03 o 
   1   1   3      500.81      480.11      3.32 o 
   2   1   3    16321.46    13876.35    284.51 o 
   3   1   3      225.48      218.90      2.09 o 
   4   1   3       29.31       27.04      1.10 o 
   5   1   3     1146.42     1042.64     28.25 o 
   6   1   3       59.68       55.36      1.81 o 
   7   1   3       20.25       20.73      1.05 o 
   8   1   3       45.59       42.14      1.58 o 
   9   1   3        7.71        6.67      0.93 o 
  10   1   3        0.24        0.19      1.15 o 
  11   1   3       32.28       33.50      1.01 o 
  12   1   3        2.89        1.59      1.26 o 
 -10   2   3       15.28       13.79      1.37 o 
  -9   2   3        8.41        8.93      1.03 o 
  -8   2   3      151.54      156.24      3.99 o 
  -7   2   3       15.69       17.59      0.83 o 
  -6   2   3       52.04       55.06      1.45 o 
  -5   2   3      202.90      199.65      1.83 o 
  -4   2   3      887.71      964.54     36.08 o 
  -3   2   3       17.07       24.47      2.80 o 
  -2   2   3      287.71      329.19     29.70 o 
  -1   2   3        7.44        6.73      0.51 o 
   0   2   3    20015.26    19665.45    317.43 o 
   1   2   3      307.76      326.83      2.29 o 
   2   2   3     6464.11     5902.31    143.84 o 
   3   2   3     1348.85     1318.46      4.89 o 
   4   2   3      110.61       90.56      3.55 o 
   5   2   3       38.42       27.26      1.20 o 
   6   2   3        0.65        2.06      1.23 o 
   7   2   3      517.98      528.79      5.18 o 
   8   2   3       49.06       48.33      1.17 o 
   9   2   3       58.68       52.92      1.26 o 
  10   2   3      121.04      112.56      1.90 o 
  11   2   3       14.03       13.74      1.01 o 
  12   2   3       38.90       40.77      1.23 o 
  -9   3   3       35.18       36.71      1.46 o 
  -8   3   3       21.31       22.75      0.99 o 
  -7   3   3       96.88       97.38      1.97 o 
  -6   3   3       13.11       11.43      0.86 o 
  -5   3   3        4.20        1.38      0.87 o 
  -4   3   3       60.83       78.36      2.33 o 
  -3   3   3        0.72        1.34      1.04 o 
  -2   3   3      492.10      543.53      2.95 o 
  -1   3   3     1974.67     2193.24     10.97 o 
   0   3   3     3867.66     4067.81     71.03 o 
   1   3   3      178.91      202.32      1.30 o 
   2   3   3      476.49      503.29      2.71 o 
   3   3   3        6.63        8.68      0.81 o 
   4   3   3     6207.03     5822.51    174.30 o 
   5   3   3      288.45      312.08     16.64 o 
   6   3   3        2.70        3.15      0.99 o 
   7   3   3      342.47      334.25      4.28 o 
   8   3   3       60.60       74.51      0.97 o 
   9   3   3        0.23        0.47      0.90 o 
  10   3   3       18.14       14.96      1.04 o 
  11   3   3      129.42      127.50      2.28 o 
  12   3   3        2.32        1.77      0.87 o 
  -9   4   3       14.52       15.18      1.24 o 
  -8   4   3      115.09      104.76      2.02 o 
  -7   4   3       47.90       40.70      1.79 o 
  -6   4   3       48.67       36.94      1.09 o 
  -5   4   3      164.45      139.54      1.43 o 
  -4   4   3       72.51       82.68      1.64 o 
  -3   4   3       72.69       62.79      3.11 o 
  -2   4   3      120.77      174.93      5.69 o 
  -1   4   3       43.91       73.85      2.18 o 
   0   4   3      640.34      590.55     77.09 o 
   1   4   3      179.14      193.75      1.62 o 
   2   4   3     1043.95     1215.98     17.83 o 
   3   4   3      234.78      237.66      3.77 o 
   4   4   3      445.95      433.29     13.80 o 
   5   4   3      871.37      960.65     36.83 o 
   6   4   3       61.81       56.96      1.77 o 
   7   4   3       10.22        7.19      0.91 o 
   8   4   3      208.58      225.09      2.65 o 
   9   4   3        0.17       -0.17      0.93 o 
  10   4   3       14.00       12.79      0.94 o 
  11   4   3        6.57        6.12      1.07 o 
  12   4   3       26.70       26.66      0.91 o 
  -8   5   3       13.81       14.19      1.35 o 
  -7   5   3       53.25       57.04      1.63 o 
  -6   5   3        5.38        2.13      1.05 o 
  -5   5   3       45.36       46.34      1.45 o 
  -4   5   3       50.99       52.40      1.21 o 
  -3   5   3       56.72       80.45      1.12 o 
  -2   5   3       29.11       21.81      1.55 o 
  -1   5   3      217.32      247.84      4.27 o 
   0   5   3      873.42      904.16      7.11 o 
   1   5   3      117.99      154.37      3.11 o 
   2   5   3      235.49      254.18     17.59 o 
   3   5   3      373.81      373.91      2.83 o 
   4   5   3      175.23      191.96      2.33 o 
   5   5   3      165.39      150.08      5.45 o 
   6   5   3       15.04       10.66      1.35 o 
   7   5   3       72.39       59.11      1.10 o 
   8   5   3        7.11       10.45      0.94 o 
   9   5   3      137.75      124.62      1.52 o 
  10   5   3      109.22      121.99      1.64 o 
  11   5   3       59.61       67.25      1.91 o 
  12   5   3        0.06        0.12      0.95 o 
  -8   6   3        6.65        6.86      1.76 o 
  -7   6   3      125.70      127.55      4.48 o 
  -6   6   3       30.07       26.72      1.27 o 
  -5   6   3       75.98       66.53      1.95 o 
  -4   6   3        0.72        1.03      1.03 o 
  -3   6   3       79.23       84.37      1.48 o 
  -2   6   3      141.70      140.60      2.60 o 
  -1   6   3       57.95       67.92      1.89 o 
   0   6   3      125.32      122.84      3.42 o 
   1   6   3      139.20      115.18      1.93 o 
   2   6   3       52.07       77.98      1.78 o 
   3   6   3      547.02      666.59      6.67 o 
   4   6   3      389.29      423.87      2.74 o 
   5   6   3        7.47        7.41      1.23 o 
   6   6   3        4.07        6.35      2.37 o 
   7   6   3        8.05        6.93      0.88 o 
   8   6   3       22.28       17.19      0.88 o 
   9   6   3      181.21      185.12      2.56 o 
  10   6   3        5.87        7.38      0.99 o 
  11   6   3        3.85        3.91      1.10 o 
  12   6   3       54.04       59.31      1.72 o 
  -7   7   3        1.47        0.95      0.97 o 
  -6   7   3       46.03       49.76      1.48 o 
  -5   7   3       49.00       49.17      2.97 o 
  -4   7   3        3.82        2.05      1.53 o 
  -3   7   3       43.18       54.58      1.93 o 
  -2   7   3      868.34      916.16     28.06 o 
  -1   7   3      889.00      763.80     36.07 o 
   0   7   3        7.93        9.30      0.81 o 
   1   7   3        2.42        1.84      0.80 o 
   2   7   3      329.46      320.81      3.07 o 
   3   7   3      872.19      946.12     12.59 o 
   4   7   3       43.96       49.93      1.10 o 
   5   7   3      327.03      341.14      4.43 o 
   6   7   3        2.86        1.54      0.80 o 
   7   7   3        1.78        0.93      0.85 o 
   8   7   3      320.42      348.03      7.12 o 
   9   7   3        1.28        2.27      0.92 o 
  10   7   3        3.28        3.60      0.94 o 
  11   7   3        0.18        0.61      1.30 o 
  12   7   3        1.24        1.02      1.23 o 
  -6   8   3       23.61       24.05      1.02 o 
  -5   8   3        4.64        4.56      1.21 o 
  -4   8   3       70.34       60.35      7.62 o 
  -3   8   3      198.19      187.63      4.11 o 
  -2   8   3       14.15       14.02      1.46 o 
  -1   8   3      398.94      407.38      8.60 o 
   0   8   3       54.83       51.95      0.83 o 
   1   8   3       33.09       33.50      0.75 o 
   2   8   3       13.06        9.06      0.79 o 
   3   8   3        2.17        4.15      0.82 o 
   4   8   3       61.80       74.32      1.57 o 
   5   8   3      627.99      614.71      8.73 o 
   6   8   3      486.77      481.17     18.75 o 
   7   8   3      126.00      129.59      4.18 o 
   8   8   3        0.04        0.75      1.07 o 
   9   8   3      108.60      121.31      2.64 o 
  10   8   3       11.69       12.11      1.16 o 
  11   8   3        3.11        2.76      1.19 o 
  12   8   3       13.02       11.10      1.61 o 
  -5   9   3       40.64       46.48      1.26 o 
  -4   9   3       27.79       31.00      1.74 o 
  -3   9   3        0.03        0.71      1.28 o 
  -2   9   3        3.91        3.73      1.28 o 
  -1   9   3       55.69       67.51      1.98 o 
   0   9   3        2.87        2.19      0.86 o 
   1   9   3      581.92      563.55      2.61 o 
   2   9   3        5.83        4.79      0.78 o 
   3   9   3      427.01      375.72      8.01 o 
   4   9   3      336.45      312.82      9.96 o 
   5   9   3       61.15       66.03      1.09 o 
   6   9   3       11.63        7.18      1.01 o 
   7   9   3       82.69       90.46      1.89 o 
   8   9   3        2.50        2.46      1.32 o 
   9   9   3       12.14       14.04      1.56 o 
  10   9   3        4.06        3.38      1.38 o 
  11   9   3       30.22       31.41      1.40 o 
  -4  10   3        3.98        2.66      1.03 o 
  -3  10   3       46.60       45.25      1.27 o 
  -2  10   3      167.36      176.10      3.66 o 
  -1  10   3       35.72       36.44      1.81 o 
   0  10   3        8.22        6.95      0.91 o 
   1  10   3      675.69      702.37      9.44 o 
   2  10   3      669.46      618.80      3.35 o 
   3  10   3        5.78        5.22      0.94 o 
   4  10   3       16.35       16.15      1.04 o 
   5  10   3        0.68        0.50      1.06 o 
   6  10   3        4.63        4.44      1.12 o 
   7  10   3        0.11        0.11      1.06 o 
   8  10   3        5.45        4.90      1.36 o 
   9  10   3       20.46       17.33      1.43 o 
  10  10   3       20.17       18.36      1.73 o 
  11  10   3       18.42       15.68      1.55 o 
  -2  11   3        1.22        1.63      1.07 o 
  -1  11   3       53.85       50.77      1.49 o 
   0  11   3        0.22       -0.39      1.05 o 
   1  11   3      101.52      101.93      2.70 o 
   2  11   3       25.84       24.09      0.99 o 
   3  11   3        3.68        3.72      0.88 o 
   4  11   3       14.30       14.41      0.88 o 
   5  11   3       13.56       12.52      0.95 o 
   6  11   3        7.97        7.55      1.20 o 
   7  11   3       25.69       27.05      1.46 o 
   8  11   3       73.35       70.36      2.04 o 
   9  11   3       50.49       53.32      1.86 o 
  10  11   3        3.81        3.32      1.31 o 
  -1  12   3       20.83       20.64      1.74 o 
   0  12   3        2.18        3.63      1.37 o 
   1  12   3        7.02        4.24      1.18 o 
   2  12   3        9.33        8.60      1.01 o 
   3  12   3        3.25        3.29      0.86 o 
   4  12   3        6.54        7.31      0.94 o 
   5  12   3        1.62        0.38      0.94 o 
   6  12   3        1.40        0.78      0.84 o 
   7  12   3       23.19       22.89      1.21 o 
   8  12   3        2.59        1.91      1.71 o 
   2  13   3        4.58        4.86      1.74 o 
   3  13   3        2.03        2.74      1.24 o 
   4  13   3        9.47        9.21      1.04 o 
   5  13   3       21.31       22.53      1.17 o 
  -5 -11   4        4.44        7.40      1.83 o 
  -4 -11   4        0.47        1.05      1.05 o 
  -3 -11   4        4.92        6.19      0.90 o 
  -2 -11   4        0.32        0.41      0.98 o 
  -1 -11   4       32.25       30.55      1.11 o 
   0 -11   4      136.39      159.54      1.97 o 
  -7 -10   4       28.26       30.40      1.26 o 
  -6 -10   4       48.86       55.77      2.44 o 
  -5 -10   4        1.25        1.71      1.13 o 
  -4 -10   4       12.80       11.95      1.20 o 
  -3 -10   4       32.25       30.93      1.12 o 
  -2 -10   4      321.56      324.47      4.09 o 
  -1 -10   4      192.92      198.06      1.64 o 
   0 -10   4        4.97        6.57      0.97 o 
   1 -10   4       47.59       46.45      1.37 o 
   2 -10   4       98.85      110.18      1.72 o 
   3 -10   4       19.52       18.67      1.77 o 
  -8  -9   4       22.73       22.59      1.19 o 
  -7  -9   4        7.41        7.94      2.14 o 
  -6  -9   4        6.62        7.25      1.37 o 
  -5  -9   4       17.83       13.16      1.47 o 
  -4  -9   4       31.84       33.76      1.21 o 
  -3  -9   4      139.12      149.05      6.46 o 
  -2  -9   4       29.84       31.78      1.27 o 
  -1  -9   4       65.00       49.91      1.56 o 
   0  -9   4        0.42        0.47      0.98 o 
   1  -9   4      139.84      138.89      1.91 o 
   2  -9   4      153.77      154.75      2.13 o 
   3  -9   4       27.53       26.05      1.29 o 
   4  -9   4       17.67       18.65      1.62 o 
  -9  -8   4       24.94       31.94      1.66 o 
  -8  -8   4       29.21       24.26      1.09 o 
  -7  -8   4        1.49        1.52      1.60 o 
  -6  -8   4       60.80       67.22      2.61 o 
  -5  -8   4       29.37       28.75      1.47 o 
  -4  -8   4      294.68      318.35      7.61 o 
  -3  -8   4       84.85       85.42      2.62 o 
  -2  -8   4        1.79        3.01      1.04 o 
  -1  -8   4        1.19        1.59      0.99 o 
   0  -8   4        1.14        0.96      1.02 o 
   1  -8   4      568.74      555.53      3.82 o 
   2  -8   4       14.34       10.32      1.28 o 
   3  -8   4       91.97      102.57      1.93 o 
   4  -8   4       27.71       31.79      1.42 o 
   5  -8   4        1.54        0.12      1.87 o 
   6  -8   4        0.98        0.72      2.03 o 
 -10  -7   4       33.10       37.83      1.79 o 
  -9  -7   4       40.26       41.32      1.32 o 
  -8  -7   4       22.63       21.99      1.28 o 
  -7  -7   4       88.52      105.32      3.35 o 
  -6  -7   4       65.84       63.24      1.99 o 
  -5  -7   4      128.05      124.88      2.60 o 
  -4  -7   4      135.54      139.83      2.30 o 
  -3  -7   4      202.31      209.28      5.20 o 
  -2  -7   4       67.99       56.09      2.03 o 
  -1  -7   4       56.78       56.65      1.19 o 
   0  -7   4       13.79       10.79      1.04 o 
   1  -7   4      298.94      281.98      9.83 o 
   2  -7   4       75.67       63.19      1.47 o 
   3  -7   4        2.08        5.14      1.19 o 
   4  -7   4       23.85       21.03      1.44 o 
   5  -7   4        6.09        1.64      1.63 o 
   6  -7   4       18.18       17.56      2.19 o 
 -10  -6   4       13.50       13.60      1.32 o 
  -9  -6   4      141.07      161.30      1.97 o 
  -8  -6   4      107.30      100.07      1.71 o 
  -7  -6   4       47.77       40.93      1.56 o 
  -6  -6   4        0.12        0.68      1.53 o 
  -5  -6   4       62.09       74.83      4.68 o 
  -4  -6   4       26.51       29.15      1.05 o 
  -3  -6   4      114.81      106.90      1.55 o 
  -2  -6   4       34.97       39.73      1.76 o 
  -1  -6   4      926.35      881.79     13.50 o 
   0  -6   4        3.71        4.80      1.20 o 
   1  -6   4      248.80      270.23      3.87 o 
   2  -6   4      206.29      193.70      4.32 o 
   3  -6   4        1.42        0.14      1.21 o 
   4  -6   4      127.55      146.28     14.76 o 
   5  -6   4      141.19      148.24      3.57 o 
   6  -6   4        2.91        2.30      1.44 o 
   7  -6   4       58.40       58.02      1.42 o 
   8  -6   4       82.29       93.83      2.04 o 
 -10  -5   4       70.43       77.64      2.49 o 
  -9  -5   4        6.06        6.91      0.99 o 
  -8  -5   4       64.70       71.00      1.54 o 
  -7  -5   4      152.01      151.95      5.04 o 
  -6  -5   4        0.80        1.02      1.04 o 
  -5  -5   4       40.56       39.52      1.47 o 
  -4  -5   4        3.78        4.24      0.97 o 
  -3  -5   4      220.51      221.61      2.37 o 
  -2  -5   4      254.13      227.13      3.00 o 
  -1  -5   4      442.68      445.59      8.04 o 
   0  -5   4      291.50      266.17      4.93 o 
   1  -5   4      136.48      176.58      1.90 o 
   2  -5   4      205.62      210.79      6.72 o 
   3  -5   4        1.27        1.89      1.73 o 
   4  -5   4       34.21       43.41      2.98 o 
   5  -5   4       18.75       12.29      6.23 o 
   8  -5   4        0.00       -0.80      1.68 o 
 -10  -4   4        6.49        5.65      1.14 o 
  -9  -4   4       29.75       29.36      1.07 o 
  -8  -4   4        0.27        0.90      1.12 o 
  -7  -4   4       27.62       30.61      1.95 o 
  -6  -4   4      136.34      136.29      2.30 o 
  -5  -4   4        2.78        4.24      1.09 o 
  -4  -4   4      752.92      830.13     11.98 o 
  -3  -4   4       41.32       49.60      1.00 o 
  -2  -4   4        1.57        1.48      0.87 o 
  -1  -4   4      440.69      473.57     17.56 o 
   0  -4   4     1468.81     1683.87      8.58 o 
   1  -4   4       89.51      120.06      2.18 o 
   2  -4   4       30.73       38.59      1.84 o 
   3  -4   4      724.53      874.21     15.26 o 
   4  -4   4      182.09      184.21      2.44 o 
   5  -4   4       33.18       36.44      1.40 o 
   6  -4   4        4.87        3.23      1.68 o 
   7  -4   4       14.92       13.51      1.75 o 
   8  -4   4       14.37       12.86      1.32 o 
   9  -4   4       30.16       29.80      1.62 o 
 -10  -3   4        5.20        5.97      0.91 o 
  -9  -3   4        0.42        0.46      1.06 o 
  -8  -3   4       18.15       17.74      0.97 o 
  -7  -3   4        9.16        8.10      1.07 o 
  -6  -3   4       99.48      101.49      1.79 o 
  -5  -3   4      316.03      318.44      2.68 o 
  -4  -3   4      100.07      113.72      2.30 o 
  -3  -3   4      396.94      468.05      5.70 o 
  -2  -3   4       35.36       49.25      1.41 o 
  -1  -3   4      350.51      388.77      7.84 o 
   0  -3   4      433.07      526.11      6.85 o 
   1  -3   4      184.66      167.45      1.67 o 
   2  -3   4      963.72     1091.38      5.43 o 
   3  -3   4      156.03      158.33      7.13 o 
   4  -3   4       58.83       59.08      1.95 o 
   5  -3   4      704.00      728.22     10.41 o 
   6  -3   4      189.27      169.06      2.01 o 
   7  -3   4      173.59      160.73      2.13 o 
   8  -3   4       16.77       13.23      1.35 o 
   9  -3   4        1.93        1.49      1.25 o 
  10  -3   4      119.98      135.55      1.74 o 
 -10  -2   4        6.09        5.50      0.94 o 
  -9  -2   4        0.66        0.80      0.97 o 
  -8  -2   4      234.42      238.27      8.03 o 
  -7  -2   4      615.46      619.19     10.55 o 
  -6  -2   4       71.02       74.75      2.25 o 
  -5  -2   4       29.60       24.33      1.03 o 
  -4  -2   4      106.93      114.71      4.46 o 
  -3  -2   4      151.45      209.84      3.37 o 
  -2  -2   4        4.07        3.88      0.86 o 
  -1  -2   4        6.43        4.90      1.20 o 
   0  -2   4       59.36       45.17      1.04 o 
   1  -2   4      304.50      327.35      5.61 o 
   2  -2   4     6518.35     7655.38    139.65 o 
   3  -2   4      233.77      284.41      3.44 o 
   4  -2   4      295.94      390.87      3.18 o 
   5  -2   4      621.33      629.71      6.42 o 
   6  -2   4       25.37       22.51      0.95 o 
   7  -2   4      106.96      100.28      1.74 o 
   8  -2   4       15.41       11.39      1.24 o 
   9  -2   4       68.88       75.94      1.18 o 
  10  -2   4        1.11        1.55      1.28 o 
 -10  -1   4       26.93       29.62      0.94 o 
  -9  -1   4       97.12      100.53      2.26 o 
  -8  -1   4      129.78      121.26      3.89 o 
  -7  -1   4       64.29       64.61      1.38 o 
  -6  -1   4      137.25      126.78      6.72 o 
  -5  -1   4      459.20      497.00      3.91 o 
  -4  -1   4       32.24       32.79      1.89 o 
  -3  -1   4        3.28        6.28      1.21 o 
  -2  -1   4      394.95      391.18      4.01 o 
  -1  -1   4     1738.22     1661.37      7.81 o 
   0  -1   4      804.39      827.02      3.56 o 
   1  -1   4       27.17       28.10      0.76 o 
   2  -1   4      212.87      252.07      5.74 o 
   3  -1   4     1663.32     1712.79      8.91 o 
   4  -1   4      291.74      334.47      4.31 o 
   5  -1   4      758.86      823.58      4.81 o 
   6  -1   4       65.99       87.09      1.63 o 
   7  -1   4      459.68      435.33     15.53 o 
   8  -1   4        4.71        2.93      0.99 o 
   9  -1   4        6.24        5.22      1.25 o 
  10  -1   4      148.37      159.51      1.97 o 
  11  -1   4        2.86        2.50      1.08 o 
 -10   0   4        8.32       11.04      1.15 o 
  -9   0   4       97.48       96.50      1.44 o 
  -8   0   4       72.92       71.39      2.22 o 
  -7   0   4       76.99       74.98      1.06 o 
  -6   0   4        1.04        1.35      0.75 o 
  -5   0   4      551.26      531.97     10.16 o 
  -4   0   4      117.57      126.77      5.45 o 
  -3   0   4        9.54       25.97      1.60 o 
  -2   0   4      379.84      354.04      3.74 o 
  -1   0   4      713.01      718.88      7.38 o 
   0   0   4      719.21      819.99      3.47 o 
   1   0   4     1478.62     1532.36      6.91 o 
   2   0   4     1614.19     1475.55      7.43 o 
   3   0   4      446.33      493.00      4.88 o 
   4   0   4     1015.88     1126.39     15.03 o 
   5   0   4        1.53        0.74      0.88 o 
   6   0   4       68.04       70.81      1.73 o 
   7   0   4     1034.30     1024.12     23.43 o 
   8   0   4      930.29      919.36     22.22 o 
   9   0   4       42.55       37.57      1.21 o 
  10   0   4        2.58        2.19      1.12 o 
  11   0   4        2.23        4.89      1.11 o 
 -10   1   4        7.94        7.11      1.14 o 
  -9   1   4        4.05        2.48      1.08 o 
  -8   1   4       37.62       32.85      0.90 o 
  -7   1   4       19.76       18.66      0.76 o 
  -6   1   4        7.15        3.84      0.83 o 
  -5   1   4      317.47      304.60      1.76 o 
  -4   1   4       35.76       35.84      1.71 o 
  -3   1   4      269.76      297.02      3.91 o 
  -2   1   4      335.36      333.41      3.67 o 
  -1   1   4      639.30      719.94      4.85 o 
   0   1   4      807.76      879.08     15.07 o 
   1   1   4     7222.35     7566.75     59.17 o 
   2   1   4      420.71      406.76      3.88 o 
   3   1   4        0.45        2.89      0.88 o 
   4   1   4      342.57      374.42      5.25 o 
   5   1   4      129.12      105.84      1.92 o 
   6   1   4      987.88      935.04     15.49 o 
   7   1   4       13.83       15.37      0.95 o 
   8   1   4       71.86       62.67      1.94 o 
   9   1   4       44.22       42.11      1.96 o 
  10   1   4        1.16        2.51      0.87 o 
  11   1   4       12.79       12.59      1.08 o 
  12   1   4      101.38      106.02      2.26 o 
 -10   2   4        6.28        5.59      1.72 o 
  -9   2   4        3.21        2.21      0.96 o 
  -8   2   4       11.36       10.74      0.88 o 
  -7   2   4      156.38      143.96      2.39 o 
  -6   2   4        0.96        0.78      0.76 o 
  -5   2   4      392.96      424.29      2.49 o 
  -4   2   4      342.90      349.02      3.10 o 
  -3   2   4      106.43       93.00      2.40 o 
  -2   2   4      281.35      291.29      3.55 o 
  -1   2   4      212.14      216.69      1.96 o 
   0   2   4      513.54      500.44      8.51 o 
   1   2   4       24.87       39.00      1.37 o 
   2   2   4     2857.09     2651.91     10.70 o 
   3   2   4       39.43       28.92      1.15 o 
   4   2   4       18.51       18.83      1.01 o 
   5   2   4      561.71      556.65      4.06 o 
   6   2   4      114.84      141.91      2.14 o 
   7   2   4      139.59      141.83      1.91 o 
   8   2   4        0.55        0.46      0.80 o 
   9   2   4       30.89       27.35      0.98 o 
  10   2   4       15.59       16.69      1.08 o 
  11   2   4       33.55       30.60      0.95 o 
  12   2   4       12.83       15.29      1.23 o 
  -9   3   4       43.61       49.33      1.66 o 
  -8   3   4       52.61       49.14      2.51 o 
  -7   3   4        5.76        6.35      0.85 o 
  -6   3   4        0.17        0.93      0.81 o 
  -5   3   4        8.51        4.12      0.76 o 
  -4   3   4        9.74        7.26      0.74 o 
  -3   3   4      256.69      316.51      4.12 o 
  -2   3   4        0.67        3.35      1.30 o 
  -1   3   4     3015.85     3519.73     38.95 o 
   0   3   4     4036.39     4471.84     66.03 o 
   1   3   4      214.80      199.89      6.01 o 
   2   3   4      162.73      158.02      1.81 o 
   3   3   4     8165.06     7640.16     94.21 o 
   4   3   4       31.18       27.95      1.20 o 
   5   3   4     1075.00     1065.68      8.73 o 
   6   3   4       68.52       68.48      2.43 o 
   7   3   4       52.28       54.07      0.90 o 
   8   3   4       81.81       63.19      1.09 o 
   9   3   4       80.93       85.94      2.96 o 
  10   3   4       60.70       58.18      1.26 o 
  11   3   4       72.60       71.87      1.53 o 
  12   3   4       73.90       75.27      1.44 o 
  -9   4   4       18.67       21.26      1.25 o 
  -8   4   4       11.01       10.65      1.06 o 
  -7   4   4      127.02      123.93      3.75 o 
  -6   4   4       77.04       68.81      1.70 o 
  -5   4   4        1.21        0.68      0.87 o 
  -4   4   4        0.33        0.51      0.85 o 
  -3   4   4      179.11      211.92      1.86 o 
  -2   4   4      224.03      203.72     12.48 o 
  -1   4   4      872.71      768.90    113.06 o 
   0   4   4     1543.72     1971.75     32.19 o 
   1   4   4     1646.56     1904.93     30.92 o 
   2   4   4        9.63        9.40      1.22 o 
   3   4   4      999.59     1081.81     34.68 o 
   4   4   4       92.28       84.16      1.63 o 
   5   4   4      206.30      187.51      8.03 o 
   6   4   4        9.07       13.31      1.27 o 
   7   4   4       74.89       66.72      1.03 o 
   8   4   4       19.28       18.20      0.80 o 
   9   4   4      126.97      108.06      1.67 o 
  10   4   4        1.65        1.01      0.98 o 
  11   4   4      137.79      134.04      1.90 o 
  12   4   4       13.74       15.25      0.90 o 
  -8   5   4       17.76       18.16      1.39 o 
  -7   5   4      111.68      122.00      2.07 o 
  -6   5   4       48.78       47.31      1.52 o 
  -5   5   4       21.10       14.51      0.93 o 
  -4   5   4      318.21      297.63      3.38 o 
  -3   5   4      453.76      453.06      3.30 o 
  -2   5   4        1.08        2.33      1.49 o 
  -1   5   4     1174.69     1397.38      9.36 o 
   0   5   4      787.12      876.72      6.92 o 
   1   5   4       16.83       28.44      1.85 o 
   2   5   4      462.66      580.26      4.69 o 
   3   5   4       70.78       67.47     13.25 o 
   4   5   4        7.82        6.35      1.04 o 
   5   5   4     2685.24     2987.12      7.90 o 
   6   5   4       12.76        9.38      1.29 o 
   7   5   4      103.93      111.78      2.88 o 
   8   5   4       80.00       74.31      2.61 o 
   9   5   4       77.45       64.62      1.76 o 
  10   5   4        0.94        0.47      0.97 o 
  11   5   4        5.22        5.47      1.28 o 
  12   5   4       69.65       77.94      1.32 o 
  -7   6   4        8.58        5.07      1.17 o 
  -6   6   4      166.53      192.21      5.09 o 
  -5   6   4       29.40       31.07      1.02 o 
  -4   6   4        2.48        5.38      0.97 o 
  -3   6   4        1.32        3.35      1.02 o 
  -2   6   4      181.55      198.03      5.07 o 
  -1   6   4       76.92       71.15      1.26 o 
   0   6   4       56.18       68.88      1.94 o 
   1   6   4      198.18      207.11      2.47 o 
   2   6   4       70.02       78.23      1.67 o 
   3   6   4      881.47      865.72     21.10 o 
   4   6   4      310.56      367.46      3.49 o 
   5   6   4       29.29       27.98      1.95 o 
   6   6   4      782.00      774.31      9.58 o 
   7   6   4       63.00       67.78      1.27 o 
   8   6   4      511.22      520.35      5.84 o 
   9   6   4        0.72        2.12      1.02 o 
  10   6   4       35.94       40.95      1.15 o 
  11   6   4       40.90       39.80      1.09 o 
  12   6   4        2.41        3.21      0.98 o 
  -7   7   4       57.90       63.01      1.75 o 
  -6   7   4      109.46      117.64      1.99 o 
  -5   7   4        7.49        7.40      1.53 o 
  -4   7   4      104.19       99.44      2.28 o 
  -3   7   4       44.71       37.49      1.11 o 
  -2   7   4       84.95      101.86      2.09 o 
  -1   7   4      132.95      136.75      1.77 o 
   0   7   4      113.92      108.03      4.76 o 
   1   7   4       21.84       22.22      0.76 o 
   2   7   4       22.47       24.13      0.82 o 
   3   7   4      291.20      312.40      3.01 o 
   4   7   4      120.58      112.66      1.42 o 
   5   7   4       58.50       76.82      1.37 o 
   6   7   4      123.89      114.52      2.16 o 
   7   7   4        2.51        0.87      0.82 o 
   8   7   4       97.90       92.25      2.63 o 
   9   7   4       91.32       95.17      1.69 o 
  10   7   4       11.39       13.60      1.03 o 
  11   7   4        0.12       -0.52      1.04 o 
  12   7   4        6.79        5.49      1.25 o 
  -6   8   4        9.80        8.52      1.11 o 
  -5   8   4       52.15       48.77      2.22 o 
  -4   8   4       93.98       90.36      3.20 o 
  -3   8   4        1.71        1.53      1.14 o 
  -2   8   4        2.82        0.52      1.07 o 
  -1   8   4      197.74      191.46      5.19 o 
   0   8   4       11.02        8.33      0.83 o 
   1   8   4      248.23      256.23      3.04 o 
   2   8   4        1.59       -0.41      0.81 o 
   3   8   4        5.37       10.39      0.90 o 
   4   8   4      161.05      170.74      2.04 o 
   5   8   4       16.27       14.66      0.90 o 
   6   8   4      162.04      152.85      4.59 o 
   7   8   4        0.31        0.38      0.95 o 
   8   8   4       70.72       71.93      2.03 o 
   9   8   4        0.88        0.18      1.23 o 
  10   8   4        0.73        0.78      1.25 o 
  11   8   4       16.15       16.82      1.18 o 
  12   8   4        1.75        1.30      1.62 o 
  -5   9   4        2.84        3.14      1.33 o 
  -4   9   4        7.92        7.39      1.07 o 
  -3   9   4       12.41        9.80      1.49 o 
  -2   9   4      167.12      153.25      3.69 o 
  -1   9   4       33.87       31.75      1.05 o 
   0   9   4        0.14        0.32      0.97 o 
   1   9   4      360.68      347.21      4.35 o 
   2   9   4      330.95      312.53      6.05 o 
   3   9   4       19.33       19.35      0.82 o 
   4   9   4      192.13      174.29      2.30 o 
   5   9   4      186.79      190.38      4.87 o 
   6   9   4      263.32      246.21      6.52 o 
   7   9   4       81.56       73.99      1.21 o 
   8   9   4       71.65       70.65      1.87 o 
   9   9   4       94.97       90.36      2.02 o 
  10   9   4       59.52       60.23      3.74 o 
  11   9   4       32.56       31.88      1.32 o 
  -4  10   4       78.79       89.91      1.79 o 
  -3  10   4       76.42       80.20      1.64 o 
  -2  10   4       13.34       10.24      1.20 o 
  -1  10   4      153.78      168.80      5.63 o 
   0  10   4       19.25       20.66      0.94 o 
   1  10   4       88.07       97.66      1.95 o 
   2  10   4       79.02       92.84      2.98 o 
   3  10   4      117.29       97.87      1.54 o 
   4  10   4        7.99        7.30      1.04 o 
   5  10   4       32.96       34.94      1.54 o 
   6  10   4        8.37       10.31      1.11 o 
   7  10   4       42.41       41.12      1.05 o 
   8  10   4       58.62       56.11      1.65 o 
   9  10   4      105.96      107.87      2.95 o 
  10  10   4       21.20       18.92      1.89 o 
  11  10   4        2.21        1.54      1.28 o 
  -2  11   4       38.30       45.01      1.20 o 
  -1  11   4       61.24       64.11      1.87 o 
   0  11   4       27.13       30.23      0.95 o 
   1  11   4        3.69        3.59      1.01 o 
   2  11   4      236.63      240.78      6.40 o 
   3  11   4      262.87      256.03     10.44 o 
   4  11   4        1.94        3.31      0.87 o 
   5  11   4        3.92        2.96      0.93 o 
   6  11   4      110.16       98.72      2.43 o 
   7  11   4       71.60       66.62      2.97 o 
   8  11   4       10.75        7.16      1.35 o 
   9  11   4       23.50       22.04      1.18 o 
  10  11   4       14.05       12.27      1.37 o 
   0  12   4        2.87        4.30      1.44 o 
   1  12   4       65.94       80.38      1.64 o 
   2  12   4       17.61       14.12      0.83 o 
   3  12   4        1.31        1.99      0.86 o 
   4  12   4       47.19       47.85      1.04 o 
   5  12   4        4.37        3.69      0.91 o 
   6  12   4       77.35       79.43      1.51 o 
   7  12   4        1.68        1.67      0.93 o 
   8  12   4       26.55       26.34      1.25 o 
   9  12   4       32.41       33.25      3.83 o 
   2  13   4        0.13        0.33      1.23 o 
   3  13   4        0.43        1.47      1.04 o 
   4  13   4        4.18        5.28      1.05 o 
   5  13   4        4.00        3.53      0.89 o 
   6  13   4        7.03        6.42      0.99 o 
  -3 -11   5        2.36        3.32      0.98 o 
  -2 -11   5       46.98       50.84      3.11 o 
  -1 -11   5       59.83       49.06      1.09 o 
  -6 -10   5        0.75        0.79      1.24 o 
  -5 -10   5       51.02       59.17     31.92 o 
  -4 -10   5       11.68        9.96      1.20 o 
  -3 -10   5       46.02       45.50      1.16 o 
  -2 -10   5       16.25       16.83      0.97 o 
  -1 -10   5        2.84        2.01      0.88 o 
   0 -10   5       24.52       25.91      0.92 o 
   1 -10   5        3.17        7.50      1.35 o 
   2 -10   5       12.93       13.36      1.83 o 
  -8  -9   5        5.78        4.70      2.03 o 
  -7  -9   5       19.31       23.12      1.33 o 
  -6  -9   5       53.56       55.80      1.61 o 
  -5  -9   5       60.18       70.07      1.51 o 
  -4  -9   5       64.07       61.40      1.59 o 
  -3  -9   5       12.01       15.70      1.14 o 
  -2  -9   5       55.20       56.85      1.44 o 
  -1  -9   5       23.88       19.46      1.00 o 
   0  -9   5       59.11       59.65      1.18 o 
   1  -9   5        9.56        6.26      1.00 o 
   2  -9   5        0.43        0.13      1.02 o 
   3  -9   5      153.61      140.40     75.17 o 
   4  -9   5      131.20      140.94      2.50 o 
  -8  -8   5        0.66        1.88      1.14 o 
  -7  -8   5       13.11       14.25      1.09 o 
  -6  -8   5        0.92        0.45      1.51 o 
  -5  -8   5        0.58        2.54      1.29 o 
  -4  -8   5        1.78        1.60      1.03 o 
  -3  -8   5       42.93       46.96      1.49 o 
  -2  -8   5        6.37        5.85      1.13 o 
  -1  -8   5       24.63       20.46      1.06 o 
   0  -8   5       34.02       32.92      1.39 o 
   1  -8   5      104.29       92.16      1.53 o 
   2  -8   5       66.09       65.34      1.43 o 
   3  -8   5      126.19      144.04      2.15 o 
   4  -8   5       45.60       54.22      2.18 o 
   5  -8   5       23.03       29.52      1.62 o 
  -9  -7   5       67.76       75.26      2.31 o 
  -8  -7   5       39.60       44.40      2.96 o 
  -7  -7   5        5.12        4.56      1.18 o 
  -6  -7   5      140.45      136.53      8.11 o 
  -5  -7   5        3.53        4.38      1.43 o 
  -4  -7   5      102.81      102.93      2.01 o 
  -3  -7   5        2.00        3.71      1.16 o 
  -2  -7   5      178.97      201.36      6.62 o 
  -1  -7   5       25.37       17.22      1.04 o 
   0  -7   5       47.01       41.50      1.30 o 
   1  -7   5      115.40      112.65      1.63 o 
   2  -7   5       10.81        9.50      1.14 o 
   3  -7   5        7.09        6.53      1.32 o 
   4  -7   5       46.73       30.77      1.99 o 
   5  -7   5        1.00       -0.46      1.99 o 
   6  -7   5        0.04        1.07      1.64 o 
  -9  -6   5       33.33       35.66      1.17 o 
  -8  -6   5       49.37       60.18      1.49 o 
  -7  -6   5        0.15        0.19      1.17 o 
  -6  -6   5       65.74       67.76      2.32 o 
  -5  -6   5       44.63       42.43      2.01 o 
  -4  -6   5      108.69      104.90      1.91 o 
  -3  -6   5      520.35      515.00      4.41 o 
  -2  -6   5      754.65      753.10      4.62 o 
  -1  -6   5       78.73       79.99      1.31 o 
   0  -6   5       42.58       50.94      2.10 o 
   1  -6   5      272.08      265.27      4.32 o 
   2  -6   5       58.28       53.63      2.14 o 
   3  -6   5       48.21       47.46      1.95 o 
   4  -6   5      380.12      312.04      5.08 o 
   5  -6   5       32.40       21.04      2.16 o 
   6  -6   5      150.76      146.74      3.24 o 
   7  -6   5       42.65       45.89      1.84 o 
 -10  -5   5        0.11        0.80      1.38 o 
  -9  -5   5        7.79        9.47      0.98 o 
  -8  -5   5       13.87       11.15      1.12 o 
  -7  -5   5       23.25       21.31      1.02 o 
  -6  -5   5       30.65       28.76      1.14 o 
  -5  -5   5       84.02       76.65      1.76 o 
  -4  -5   5      372.80      350.56      7.96 o 
  -3  -5   5      205.09      202.69      2.99 o 
  -2  -5   5      780.00      802.63      6.52 o 
  -1  -5   5      114.94       96.70      3.46 o 
   0  -5   5       32.54       31.13      1.54 o 
   1  -5   5      327.15      380.14      3.95 o 
   2  -5   5       69.45       69.43      1.85 o 
   3  -5   5       28.92       18.62      1.19 o 
   4  -5   5      299.87      315.32      3.55 o 
   5  -5   5       91.36       82.61      2.50 o 
   7  -5   5        4.49        2.81      2.01 o 
   8  -5   5       40.58       39.14      1.35 o 
   9  -5   5       32.25       42.90      1.66 o 
 -10  -4   5       60.16       69.99      1.07 o 
  -9  -4   5        6.09        7.24      1.00 o 
  -8  -4   5       22.58       24.02      1.15 o 
  -7  -4   5      103.61      100.22      1.89 o 
  -6  -4   5      154.44      150.59      3.20 o 
  -5  -4   5       52.52       54.68      1.29 o 
  -4  -4   5      166.78      156.73      6.32 o 
  -3  -4   5      318.77      318.39      6.13 o 
  -2  -4   5        2.79        2.21      1.01 o 
  -1  -4   5      277.92      282.67      3.56 o 
   0  -4   5       17.26       23.00      1.33 o 
   1  -4   5       31.64       18.48      1.07 o 
   2  -4   5       44.16       61.11      1.55 o 
   3  -4   5       63.68       60.33      2.20 o 
   4  -4   5       24.12       19.47      1.39 o 
   5  -4   5        6.65       10.08      1.46 o 
   6  -4   5       91.93       84.27      1.92 o 
   7  -4   5      231.55      224.32     39.27 o 
   8  -4   5       14.11       11.30      2.51 o 
   9  -4   5        2.26        4.46      1.63 o 
 -10  -3   5       12.23       11.43      1.16 o 
  -9  -3   5        6.65        6.99      1.04 o 
  -8  -3   5        0.12        0.01      1.02 o 
  -7  -3   5        0.44       -0.23      1.14 o 
  -6  -3   5      224.25      218.59      3.39 o 
  -5  -3   5       85.93       86.84      1.27 o 
  -4  -3   5      161.11      168.28      1.48 o 
  -3  -3   5        1.94        3.75      1.04 o 
  -2  -3   5       31.77       41.71      0.99 o 
  -1  -3   5      226.09      219.62     11.26 o 
   0  -3   5        5.50        7.66      3.85 o 
   1  -3   5     1375.27     1588.18      5.00 o 
   2  -3   5      247.42      308.06      2.81 o 
   3  -3   5       22.81       32.15      1.88 o 
   4  -3   5      300.26      302.59      2.63 o 
   5  -3   5       37.20       40.33      1.13 o 
   6  -3   5       14.42       12.69      1.15 o 
   7  -3   5      181.33      187.03      2.66 o 
   8  -3   5       16.91       15.22      1.25 o 
   9  -3   5       38.51       39.72      1.30 o 
  10  -3   5       31.23       37.11      1.56 o 
 -10  -2   5        4.50        4.46      1.36 o 
  -9  -2   5        5.78        7.51      0.97 o 
  -8  -2   5       23.20       20.58      1.08 o 
  -7  -2   5       15.66       11.71      1.22 o 
  -6  -2   5        8.15        5.88      1.47 o 
  -5  -2   5       95.78      101.30      1.47 o 
  -4  -2   5        1.36        2.71      1.06 o 
  -3  -2   5     2090.14     2466.63     58.72 o 
  -2  -2   5       99.12      114.47      1.86 o 
  -1  -2   5      382.42      366.77      4.99 o 
   0  -2   5       37.52       42.01      1.31 o 
   1  -2   5      375.59      506.27     12.33 o 
   2  -2   5       63.63       78.83      2.84 o 
   3  -2   5       59.00       41.30      1.29 o 
   4  -2   5        2.00        1.05      1.10 o 
   5  -2   5       60.87       69.59      1.11 o 
   6  -2   5      256.49      233.99      3.19 o 
   7  -2   5     1260.27     1206.75      9.50 o 
   8  -2   5       77.74       82.19      2.40 o 
   9  -2   5       23.22       22.68      1.51 o 
  10  -2   5       98.43      106.78      2.50 o 
 -10  -1   5        0.85        0.45      1.17 o 
  -9  -1   5       12.50       10.70      0.97 o 
  -8  -1   5        2.13        2.41      0.85 o 
  -7  -1   5      461.55      493.31     15.91 o 
  -6  -1   5        2.58        2.14      1.08 o 
  -5  -1   5       89.68       87.62      1.70 o 
  -4  -1   5      467.68      458.58      3.76 o 
  -3  -1   5       96.12      143.84      2.72 o 
  -2  -1   5      422.89      464.14     12.31 o 
  -1  -1   5      625.85      642.05     15.21 o 
   0  -1   5      419.06      418.62     28.74 o 
   1  -1   5        8.59        3.14      0.76 o 
   2  -1   5      179.94      181.44      5.99 o 
   3  -1   5       38.05       30.85      1.20 o 
   4  -1   5      147.31      119.80      2.06 o 
   5  -1   5        4.54        8.99      0.99 o 
   6  -1   5      277.88      280.05      2.02 o 
   7  -1   5      282.77      282.80      2.77 o 
   8  -1   5      104.47      102.32      1.65 o 
   9  -1   5       45.98       46.82      1.18 o 
  10  -1   5        1.40        2.61      1.48 o 
  11  -1   5        0.31       -0.20      1.05 o 
 -10   0   5        8.94       10.38      1.15 o 
  -9   0   5       28.56       27.03      1.04 o 
  -8   0   5       53.31       54.30      1.72 o 
  -7   0   5        1.12        0.84      0.85 o 
  -6   0   5      655.96      634.87      9.27 o 
  -5   0   5       23.23       18.01      0.71 o 
  -4   0   5       90.39       81.63      1.71 o 
  -3   0   5      423.05      442.78     25.34 o 
  -2   0   5      674.77      813.02      6.31 o 
  -1   0   5     2472.37     2527.42      7.46 o 
   0   0   5     1428.66     1396.87      7.38 o 
   1   0   5       93.68       96.66      3.64 o 
   2   0   5      791.05      825.61     33.47 o 
   3   0   5      363.30      358.21      4.61 o 
   4   0   5      352.71      301.71      4.38 o 
   5   0   5       10.37        5.18      1.24 o 
   6   0   5       84.43      104.64      1.66 o 
   7   0   5      419.65      393.27      5.07 o 
   8   0   5       60.95       64.75      1.04 o 
   9   0   5        0.68        0.44      0.93 o 
  10   0   5      223.58      237.77      8.72 o 
  11   0   5       10.22        8.20      1.17 o 
  -9   1   5        0.29        0.36      0.98 o 
  -8   1   5       12.12       11.56      0.90 o 
  -7   1   5        0.65        0.17      0.75 o 
  -6   1   5       30.10       24.33      0.71 o 
  -5   1   5      109.82      116.81      1.15 o 
  -4   1   5       97.27       90.30      1.29 o 
  -3   1   5        2.29        0.85      0.97 o 
  -2   1   5      262.71      238.38      3.51 o 
  -1   1   5      158.23      160.53      1.95 o 
   0   1   5     3842.00     4119.16     57.11 o 
   1   1   5      178.19      203.65      3.01 o 
   2   1   5      195.69      172.41      2.94 o 
   3   1   5      493.25      504.21      5.32 o 
   4   1   5       99.28      102.33      1.84 o 
   5   1   5       71.21       79.83      3.51 o 
   6   1   5       68.62       96.76      1.91 o 
   7   1   5       68.47       63.58      1.16 o 
   8   1   5      174.96      180.77      6.06 o 
   9   1   5        4.06        4.51      0.87 o 
  10   1   5       49.73       45.68      1.97 o 
  11   1   5       39.24       33.99      4.23 o 
  12   1   5      101.58      119.72      2.30 o 
  -9   2   5        4.19        5.21      1.03 o 
  -8   2   5       30.42       26.57      0.96 o 
  -7   2   5       54.44       48.46      0.85 o 
  -6   2   5        0.03        0.10      0.74 o 
  -5   2   5      159.40      150.39      1.29 o 
  -4   2   5      847.19      867.08      4.38 o 
  -3   2   5       80.35       90.73      1.65 o 
  -2   2   5      282.16      263.61      3.73 o 
  -1   2   5      100.97      111.86      2.59 o 
   0   2   5      892.51     1080.86     78.10 o 
   1   2   5      973.48     1131.27      6.49 o 
   2   2   5      186.40      269.75      3.46 o 
   3   2   5      143.79      142.69      3.05 o 
   4   2   5      212.53      208.21      5.39 o 
   5   2   5      738.74      792.01      4.96 o 
   6   2   5      136.77      159.07      2.79 o 
   7   2   5      141.36      153.87      2.49 o 
   8   2   5       76.51       67.34      1.02 o 
   9   2   5      221.61      195.70      1.91 o 
  10   2   5       73.05       65.94      1.19 o 
  11   2   5        0.87        1.05      0.88 o 
  12   2   5      112.29      117.51      4.43 o 
  -9   3   5        0.28       -0.39      1.37 o 
  -8   3   5       94.03      101.79      3.09 o 
  -7   3   5       98.57       92.94      1.13 o 
  -6   3   5        5.85        4.96      0.83 o 
  -5   3   5       51.53       52.06      1.02 o 
  -4   3   5       18.79       26.11      0.93 o 
  -3   3   5      330.48      366.96      5.40 o 
  -2   3   5      115.74       88.61      2.07 o 
  -1   3   5     1625.80     1839.21      6.18 o 
   0   3   5     1468.92     1504.98    110.41 o 
   1   3   5      254.56      335.71     16.40 o 
   2   3   5     2388.33     2417.63      9.81 o 
   3   3   5       26.27       39.07      1.24 o 
   4   3   5      193.48      200.11      5.75 o 
   5   3   5      418.82      468.68      3.88 o 
   6   3   5       44.15       35.43      1.36 o 
   7   3   5      250.41      266.93      3.07 o 
   8   3   5       42.24       39.85      0.83 o 
   9   3   5       15.71       15.14      1.00 o 
  10   3   5        6.48        7.09      1.09 o 
  11   3   5       16.23       15.19      1.01 o 
  12   3   5        5.97        8.31      1.28 o 
  -8   4   5       52.20       53.68      1.07 o 
  -7   4   5       84.55       95.29      2.03 o 
  -6   4   5       11.31        8.16      0.83 o 
  -5   4   5        1.44        0.30      0.84 o 
  -4   4   5        1.84        0.06      0.88 o 
  -3   4   5      237.61      247.83      1.63 o 
  -2   4   5        3.74        0.78      1.15 o 
  -1   4   5      604.93      757.75     12.34 o 
   0   4   5      722.94      860.53      4.03 o 
   1   4   5      194.74      229.03      5.30 o 
   2   4   5       58.58       88.97      2.17 o 
   3   4   5     2072.12     2252.90     13.62 o 
   4   4   5      515.03      541.33     18.70 o 
   5   4   5     1799.26     1862.19     79.49 o 
   6   4   5      335.83      355.04     14.80 o 
   7   4   5       23.66       26.03      0.73 o 
   8   4   5       21.85       25.69      0.73 o 
   9   4   5       95.46       95.96      2.98 o 
  10   4   5        3.05        3.68      1.27 o 
  11   4   5        2.59        3.93      0.89 o 
  12   4   5       65.15       65.05      0.97 o 
  -8   5   5       30.68       29.98      1.27 o 
  -7   5   5      112.44      106.98      2.41 o 
  -6   5   5        4.46        3.96      0.90 o 
  -5   5   5        6.21        6.15      0.93 o 
  -4   5   5       15.67       16.48      0.89 o 
  -3   5   5        0.20        0.29      0.82 o 
  -2   5   5       54.68       46.11      1.60 o 
  -1   5   5        6.29        7.00      2.37 o 
   0   5   5       53.03       62.29      1.70 o 
   1   5   5       21.51       37.96      1.95 o 
   2   5   5      308.87      248.59      3.10 o 
   3   5   5       28.97       40.36      0.99 o 
   4   5   5        3.67        2.67      0.97 o 
   5   5   5        6.93        7.79      1.10 o 
   6   5   5        4.88        8.77      1.34 o 
   7   5   5      392.97      401.69      2.47 o 
   8   5   5       97.64       84.92      1.05 o 
   9   5   5      112.28      100.50      1.78 o 
  10   5   5       99.33      102.71      2.02 o 
  11   5   5       79.59       83.02      1.37 o 
  12   5   5       19.25       19.20      0.94 o 
  -7   6   5      140.94      142.24      4.98 o 
  -6   6   5       19.96       19.56      0.84 o 
  -5   6   5        0.02        0.91      0.92 o 
  -4   6   5       54.93       46.16      0.96 o 
  -3   6   5      412.00      379.14      5.88 o 
  -2   6   5        0.19        0.43      0.94 o 
  -1   6   5        0.33        0.34      0.89 o 
   0   6   5     1089.44     1227.69     10.26 o 
   1   6   5       80.85       61.11      3.60 o 
   2   6   5      461.64      463.53      4.68 o 
   3   6   5      108.36      131.78      2.16 o 
   4   6   5       10.19       12.31      1.25 o 
   5   6   5     1963.68     2037.86     10.20 o 
   6   6   5      383.71      425.10      4.91 o 
   7   6   5       19.98       19.18      1.12 o 
   8   6   5      188.80      182.38      2.15 o 
   9   6   5      252.27      229.76      2.57 o 
  10   6   5       11.58       11.70      1.06 o 
  11   6   5       12.50       11.73      0.93 o 
  12   6   5       39.60       41.41      1.09 o 
  -6   7   5       60.33       57.79      1.43 o 
  -5   7   5       97.14       91.73      1.63 o 
  -4   7   5       23.13       22.96      0.90 o 
  -3   7   5       16.64       18.96      1.00 o 
  -2   7   5      166.53      165.69      2.07 o 
  -1   7   5      183.40      164.54      1.65 o 
   0   7   5        8.99       12.66      0.87 o 
   1   7   5       33.40       25.38      0.86 o 
   2   7   5      107.98      115.66      1.32 o 
   3   7   5       45.83       50.83      1.21 o 
   4   7   5      581.85      583.25      4.24 o 
   5   7   5      314.95      339.33      9.28 o 
   6   7   5       43.33       44.90      0.90 o 
   7   7   5      112.88      111.86      1.95 o 
   8   7   5      382.72      379.81     17.17 o 
   9   7   5      315.56      322.53     10.84 o 
  10   7   5        9.63       10.36      1.23 o 
  11   7   5       10.89       11.49      1.09 o 
  12   7   5       66.23       73.50      1.49 o 
  -5   8   5       29.83       23.88      1.19 o 
  -4   8   5        7.20        6.91      1.27 o 
  -3   8   5       55.98       50.19      1.69 o 
  -2   8   5      104.61      101.89      2.96 o 
  -1   8   5       87.34       86.76      1.72 o 
   0   8   5      109.44      115.54      2.69 o 
   1   8   5       34.70       33.42      0.84 o 
   2   8   5      121.47      104.14      2.25 o 
   3   8   5       86.53       74.72      1.49 o 
   4   8   5        1.45        2.88      1.20 o 
   5   8   5      622.48      600.03      3.74 o 
   6   8   5      293.49      242.26     10.15 o 
   7   8   5        1.09        1.62      1.05 o 
   8   8   5      298.81      311.96     13.71 o 
   9   8   5        0.11        0.10      1.02 o 
  10   8   5       33.17       28.60      1.73 o 
  11   8   5        0.09        0.05      1.07 o 
  12   8   5        0.38       -0.45      1.66 o 
  -5   9   5       18.05       19.94      1.02 o 
  -4   9   5       58.53       60.24      1.26 o 
  -3   9   5      132.37      134.59      2.47 o 
  -2   9   5       63.70       59.26      1.45 o 
  -1   9   5        5.53        4.52      0.95 o 
   0   9   5      127.71      118.65      1.53 o 
   1   9   5      186.95      182.83      2.70 o 
   2   9   5        9.60        8.37      0.89 o 
   3   9   5      455.26      418.63      4.04 o 
   4   9   5      133.97      112.69      2.21 o 
   5   9   5       71.37       62.80      1.29 o 
   6   9   5       27.69       30.92      1.17 o 
   7   9   5       37.00       38.97      1.11 o 
   8   9   5       38.32       36.85      1.15 o 
   9   9   5       26.50       25.86      1.77 o 
  10   9   5       18.09       19.02      1.39 o 
  11   9   5       25.15       28.55      1.30 o 
  -4  10   5        0.76        0.29      1.73 o 
  -3  10   5        0.68        1.82      1.01 o 
  -2  10   5       24.50       21.47      1.20 o 
  -1  10   5       92.99      100.44      2.72 o 
   0  10   5        5.07        5.26      1.00 o 
   1  10   5      141.08      137.34      2.06 o 
   2  10   5      374.20      374.99     10.38 o 
   3  10   5        0.34        0.88      0.97 o 
   4  10   5        2.12        1.14      0.89 o 
   5  10   5       33.48       27.30      0.96 o 
   6  10   5        1.46        1.81      1.00 o 
   7  10   5       40.32       43.89      1.15 o 
   8  10   5      172.43      171.82      2.55 o 
   9  10   5       14.60       17.26      1.48 o 
  10  10   5       56.73       58.75      1.50 o 
  11  10   5       42.81       41.80      1.48 o 
  -2  11   5        8.97       10.14      1.84 o 
  -1  11   5       14.03       13.55      1.14 o 
   0  11   5        0.15        0.27      0.91 o 
   1  11   5        1.39        0.79      0.94 o 
   2  11   5       45.43       43.81      1.01 o 
   3  11   5       27.29       25.22      0.94 o 
   4  11   5       18.85       14.71      0.90 o 
   5  11   5       90.74       95.68      3.05 o 
   6  11   5       41.62       33.43      1.62 o 
   7  11   5       69.87       66.94      1.52 o 
   8  11   5       82.81       84.74      2.19 o 
   9  11   5       31.47       32.11      0.95 o 
  10  11   5        1.83        2.47      1.90 o 
   0  12   5       12.69       11.76      1.13 o 
   1  12   5       85.74       92.82      2.82 o 
   2  12   5        0.04        0.11      0.82 o 
   3  12   5      214.86      204.31      2.20 o 
   4  12   5       26.80       24.48      0.97 o 
   5  12   5        0.62       -0.03      0.83 o 
   6  12   5       30.41       29.42      0.82 o 
   7  12   5       73.84       73.64      1.88 o 
   8  12   5       32.22       35.66      1.04 o 
   9  12   5        0.30        1.20      1.35 o 
   2  13   5       16.15       16.91      1.99 o 
   3  13   5        0.32        1.02      0.88 o 
   4  13   5        9.96        8.25      0.91 o 
   5  13   5       29.56       32.79      0.97 o 
   6  13   5       80.25       85.22      1.18 o 
   7  13   5       59.48       64.21      1.75 o 
  -5 -10   6        6.12        7.74      1.68 o 
  -4 -10   6        5.29        4.55      1.62 o 
  -3 -10   6        1.09        1.33      1.09 o 
  -2 -10   6        0.37        0.00      1.03 o 
  -1 -10   6       19.54       20.70      1.78 o 
   0 -10   6       24.54       24.51      1.02 o 
   1 -10   6        1.13        2.04      1.81 o 
  -6  -9   6       21.38       22.72      2.18 o 
  -5  -9   6       53.20       61.36      2.38 o 
  -4  -9   6        1.98        2.93      1.19 o 
  -3  -9   6       65.07       59.24      2.00 o 
  -2  -9   6       49.66       50.95      1.12 o 
  -1  -9   6        9.24        7.21      1.02 o 
   0  -9   6       18.55       14.91      0.94 o 
   1  -9   6       39.68       42.78      1.00 o 
   2  -9   6        0.17        0.88      1.09 o 
   3  -9   6        0.01        1.48      1.66 o 
   4  -9   6        7.10        5.34      1.67 o 
  -8  -8   6       10.25       11.27      1.87 o 
  -7  -8   6        4.75        6.31      1.17 o 
  -6  -8   6        9.71        7.56      1.50 o 
  -5  -8   6       55.66       62.09      2.19 o 
  -4  -8   6      143.68      141.68      2.14 o 
  -3  -8   6      255.00      252.99      2.65 o 
  -2  -8   6        6.79        7.52      1.12 o 
  -1  -8   6       12.54       11.58      1.08 o 
   0  -8   6        0.14       -0.11      0.92 o 
   1  -8   6       49.23       55.41      1.04 o 
   2  -8   6        1.42        2.36      0.92 o 
   3  -8   6       17.25       18.25      2.14 o 
   4  -8   6      110.49      114.13      2.67 o 
   5  -8   6       55.87       68.63      1.89 o 
  -8  -7   6       11.15       14.11      1.60 o 
  -7  -7   6       14.86       13.87      1.17 o 
  -6  -7   6        7.19        6.23      1.68 o 
  -5  -7   6       45.48       41.91      1.74 o 
  -4  -7   6       11.16        9.93      1.13 o 
  -3  -7   6        8.64        6.19      1.11 o 
  -2  -7   6       37.74       29.64      1.13 o 
  -1  -7   6       25.67       26.22      1.05 o 
   0  -7   6        0.06        0.19      1.02 o 
   1  -7   6        5.35        6.94      1.16 o 
   2  -7   6       94.62       93.24      2.05 o 
   3  -7   6       83.10       90.28      3.72 o 
   4  -7   6        1.97        1.08      1.90 o 
   5  -7   6       10.45        8.24      1.97 o 
   6  -7   6       34.25       40.53      1.69 o 
  -9  -6   6       25.84       25.70      1.01 o 
  -8  -6   6       47.87       52.65      1.71 o 
  -7  -6   6        1.02        0.49      1.19 o 
  -6  -6   6        7.75        5.34      1.49 o 
  -5  -6   6        2.67        3.18      1.32 o 
  -4  -6   6        6.69        6.34      1.14 o 
  -3  -6   6      301.68      313.73      5.41 o 
  -2  -6   6       35.85       33.08      1.23 o 
  -1  -6   6       32.75       27.75      1.25 o 
   0  -6   6        4.62        5.42      1.34 o 
   1  -6   6       39.40       47.88      1.68 o 
   2  -6   6       56.01       55.49      1.42 o 
   3  -6   6      168.10      153.71      5.01 o 
   4  -6   6       39.50       43.96      2.30 o 
   5  -6   6       16.19       10.99      1.75 o 
   6  -6   6        0.89        1.30      1.85 o 
   7  -6   6        5.28        3.87      1.91 o 
  -9  -5   6        5.80        7.76      1.89 o 
  -8  -5   6       16.25       13.61      1.13 o 
  -7  -5   6       67.04       59.88      3.37 o 
  -6  -5   6      114.38      123.13      2.35 o 
  -5  -5   6       54.26       55.92      1.59 o 
  -4  -5   6       25.41       26.32      1.37 o 
  -3  -5   6      346.17      348.09      3.12 o 
  -2  -5   6     1770.11     1729.06     26.38 o 
  -1  -5   6      240.77      233.82      2.62 o 
   0  -5   6       11.70       11.81      1.24 o 
   1  -5   6        2.36        0.90      1.94 o 
   2  -5   6      184.80      185.00      4.00 o 
   3  -5   6      134.57      130.64      2.59 o 
   4  -5   6       44.18       35.26      1.65 o 
   5  -5   6       48.20       51.80      1.73 o 
   6  -5   6       63.43       68.47      2.50 o 
   7  -5   6       23.60       18.48      1.95 o 
   8  -5   6       34.56       43.64      1.72 o 
  -9  -4   6        4.94        4.73      0.93 o 
  -8  -4   6       20.98       24.08      1.54 o 
  -7  -4   6        2.74        2.42      1.15 o 
  -6  -4   6      142.42      139.81      2.25 o 
  -5  -4   6       71.49       83.70      1.47 o 
  -4  -4   6      176.13      183.13      5.05 o 
  -3  -4   6       65.72       67.70      1.56 o 
  -2  -4   6        5.66        5.81      1.01 o 
  -1  -4   6       88.97       98.82      1.80 o 
   0  -4   6       62.16       65.61      1.52 o 
   1  -4   6        3.21        3.54      1.31 o 
   2  -4   6       53.36       52.15      1.16 o 
   3  -4   6       90.16       87.20      1.62 o 
   4  -4   6       50.19       39.09      1.40 o 
   5  -4   6       45.67       55.16      3.75 o 
   6  -4   6      341.23      349.17      3.55 o 
   7  -4   6      133.89      132.44      3.41 o 
   8  -4   6        1.23        1.67      1.74 o 
   9  -4   6       27.94       25.64     14.11 o 
 -10  -3   6       14.38       19.42      1.97 o 
  -9  -3   6       38.03       42.99      0.93 o 
  -8  -3   6       19.03       16.83      0.90 o 
  -7  -3   6        0.69        1.05      1.14 o 
  -6  -3   6       58.96       48.00      1.54 o 
  -5  -3   6      202.21      205.50      2.18 o 
  -4  -3   6      155.08      138.06      1.27 o 
  -3  -3   6       10.84       12.84      0.87 o 
  -2  -3   6        0.63        1.12      1.01 o 
  -1  -3   6        6.22        5.17      1.17 o 
   0  -3   6      318.52      316.28      7.92 o 
   1  -3   6      900.13      971.22     23.65 o 
   2  -3   6       55.20       66.90      1.83 o 
   3  -3   6       26.14       20.90      0.91 o 
   4  -3   6        9.36       10.34      1.19 o 
   5  -3   6        1.62        1.03      0.98 o 
   6  -3   6      157.30      140.24      2.06 o 
   7  -3   6      141.96      147.15      1.99 o 
   8  -3   6        5.40        5.09      1.51 o 
   9  -3   6       19.16       14.62      1.53 o 
  10  -3   6       20.50       18.97      1.54 o 
 -10  -2   6        3.17        2.91      1.96 o 
  -9  -2   6        5.66        5.20      0.92 o 
  -8  -2   6       32.44       32.31      0.95 o 
  -7  -2   6        0.56        0.48      1.08 o 
  -6  -2   6      171.95      154.47      2.71 o 
  -5  -2   6       31.94       25.45      0.93 o 
  -4  -2   6        5.33        6.30      0.92 o 
  -3  -2   6       38.83       35.50      1.13 o 
  -2  -2   6      385.62      490.27      3.72 o 
  -1  -2   6       15.03       19.71      1.16 o 
   0  -2   6       54.46       72.73      1.99 o 
   1  -2   6      642.73      675.75     12.15 o 
   2  -2   6      511.65      626.15      8.25 o 
   3  -2   6      248.51      301.78      6.41 o 
   4  -2   6       26.50       21.37      0.93 o 
   5  -2   6      483.52      436.26     18.43 o 
   6  -2   6       26.76       24.62      1.24 o 
   7  -2   6       83.84       76.99      1.58 o 
   8  -2   6       85.75       78.26      2.34 o 
   9  -2   6       12.32       13.29      1.47 o 
  10  -2   6       15.77       13.97      1.14 o 
  -9  -1   6       73.89       75.07      1.54 o 
  -8  -1   6        0.42        0.44      0.85 o 
  -7  -1   6        3.87        3.89      1.14 o 
  -6  -1   6       39.85       33.97      1.21 o 
  -5  -1   6      135.22      138.60      3.35 o 
  -4  -1   6      219.62      232.15      1.82 o 
  -3  -1   6       71.06       73.84      1.69 o 
  -2  -1   6      195.06      215.63      2.44 o 
  -1  -1   6       41.03       54.13      1.44 o 
   0  -1   6     1885.92     2159.90     10.53 o 
   1  -1   6       72.05      100.92      6.82 o 
   2  -1   6      113.93      121.94      9.01 o 
   3  -1   6     2118.19     2273.94     87.59 o 
   4  -1   6       92.73      123.68      3.80 o 
   5  -1   6       28.43       46.02      1.03 o 
   6  -1   6      105.62       94.88      1.40 o 
   7  -1   6      235.50      210.39      2.63 o 
   8  -1   6      201.96      189.25      2.95 o 
   9  -1   6      157.39      157.60      2.63 o 
  10  -1   6        8.33        8.83      1.35 o 
  11  -1   6       48.26       53.74      1.07 o 
  -9   0   6       22.48       21.10      1.20 o 
  -8   0   6        6.85        6.18      0.90 o 
  -7   0   6       22.25       21.34      0.91 o 
  -6   0   6       14.53       12.27      0.93 o 
  -5   0   6       76.60       69.88      1.44 o 
  -4   0   6      219.32      219.61      2.19 o 
  -3   0   6       89.65       94.90      2.36 o 
  -2   0   6      163.04      130.65      2.08 o 
  -1   0   6       17.85       18.73      1.13 o 
   0   0   6      398.25      485.29      4.93 o 
   1   0   6      706.97      777.37     55.00 o 
   2   0   6       69.65       72.84      6.07 o 
   3   0   6      255.87      256.91      4.23 o 
   4   0   6      791.29      832.51      7.56 o 
   5   0   6       35.71       44.16      1.41 o 
   6   0   6        0.93        1.14      0.75 o 
   7   0   6      611.55      605.76      5.03 o 
   8   0   6      252.41      238.23      2.46 o 
   9   0   6       12.79       12.59      1.05 o 
  10   0   6       29.97       30.41      1.59 o 
  11   0   6        0.75        0.89      1.07 o 
  -9   1   6        0.89        1.79      1.15 o 
  -8   1   6        6.89        7.89      0.93 o 
  -7   1   6      180.41      175.86      4.14 o 
  -6   1   6      243.35      226.51      3.46 o 
  -5   1   6      297.86      286.39      2.82 o 
  -4   1   6      288.59      277.34      2.82 o 
  -3   1   6      278.01      282.91      4.02 o 
  -2   1   6        4.86        5.75      0.94 o 
  -1   1   6       22.78       27.35      1.14 o 
   0   1   6     3296.58     3513.09     12.80 o 
   1   1   6     2484.39     2715.85     11.36 o 
   2   1   6      145.36      136.56      2.83 o 
   3   1   6      251.93      220.76      3.92 o 
   4   1   6      394.59      349.00      4.95 o 
   5   1   6      473.49      445.75     12.57 o 
   6   1   6       16.09       18.00      0.86 o 
   7   1   6       19.90       17.60      0.77 o 
   8   1   6      706.43      690.12      6.79 o 
   9   1   6       26.25       21.17      0.90 o 
  10   1   6       15.36       13.21      0.96 o 
  11   1   6        1.29        0.72      1.20 o 
  12   1   6       91.09      100.95      4.72 o 
  -9   2   6        3.61        2.38      1.18 o 
  -8   2   6        4.00        3.70      0.91 o 
  -7   2   6       25.47       21.62      0.85 o 
  -6   2   6        2.65        2.32      0.78 o 
  -5   2   6        7.67        5.00      0.76 o 
  -4   2   6        0.43        1.92      0.66 o 
  -3   2   6       91.08       92.82      0.91 o 
  -2   2   6      604.66      574.30      4.15 o 
  -1   2   6      242.29      231.56      3.41 o 
   0   2   6       60.71       88.10      2.30 o 
   1   2   6     4461.45     4861.06     14.98 o 
   2   2   6        0.54        0.73      1.33 o 
   3   2   6     1596.51     1597.04      9.80 o 
   4   2   6      579.20      517.74      5.82 o 
   5   2   6        6.63        7.42      1.00 o 
   6   2   6       19.45       13.13      0.99 o 
   7   2   6      207.13      188.59      1.35 o 
   8   2   6       35.84       34.30      0.80 o 
   9   2   6        0.28        0.60      0.85 o 
  10   2   6      136.23      125.48      1.84 o 
  11   2   6       42.26       40.95      1.16 o 
  12   2   6      107.61      130.64      2.56 o 
  -8   3   6        9.94       10.03      1.04 o 
  -7   3   6      268.53      275.62      2.37 o 
  -6   3   6       48.95       48.37      0.85 o 
  -5   3   6        9.20        9.25      0.85 o 
  -4   3   6      585.92      542.68      9.53 o 
  -3   3   6      158.83      148.41      1.21 o 
  -2   3   6       23.94       23.05      1.16 o 
  -1   3   6      368.19      372.36      4.47 o 
   0   3   6     2267.06     2459.90     10.68 o 
   1   3   6     1196.72     1323.19      7.82 o 
   2   3   6      613.44      570.94      5.38 o 
   3   3   6     1180.26     1256.74      8.55 o 
   4   3   6     2413.14     2345.71     48.86 o 
   5   3   6      340.68      350.23      3.57 o 
   6   3   6      383.37      408.71      4.06 o 
   7   3   6       16.88       19.82      0.69 o 
   8   3   6      105.62      108.68      1.12 o 
   9   3   6      136.68      129.26      1.58 o 
  10   3   6      229.88      221.26      3.73 o 
  11   3   6        4.77        4.66      0.98 o 
  12   3   6       19.78       18.27      1.11 o 
  -8   4   6       89.89       87.12      1.62 o 
  -7   4   6        3.48        2.81      0.91 o 
  -6   4   6       12.82        9.50      0.85 o 
  -5   4   6       64.92       70.50      1.75 o 
  -4   4   6       78.12       74.06      1.21 o 
  -3   4   6       58.57       50.89      0.90 o 
  -2   4   6      137.22      140.49      1.60 o 
  -1   4   6      249.15      284.88      3.90 o 
   0   4   6     3946.29     4570.70     14.59 o 
   1   4   6        8.84       13.45      1.60 o 
   2   4   6       77.27       96.83      2.48 o 
   3   4   6      642.20      662.57      6.17 o 
   4   4   6       40.40       46.62      1.51 o 
   5   4   6      413.09      423.41     11.80 o 
   6   4   6      130.32      116.78      1.50 o 
   7   4   6      323.64      303.59      4.65 o 
   8   4   6       67.68       69.02      1.08 o 
   9   4   6        0.14       -0.08      0.91 o 
  10   4   6       12.36        9.37      0.94 o 
  11   4   6       81.80       82.57      1.35 o 
  12   4   6       52.52       62.23      2.88 o 
  -7   5   6      263.29      272.25      4.86 o 
  -6   5   6       14.25       11.92      0.91 o 
  -5   5   6       20.45       21.04      0.79 o 
  -4   5   6       28.68       22.12      0.88 o 
  -3   5   6      114.12      102.58      1.24 o 
  -2   5   6        2.84        3.05      0.83 o 
  -1   5   6        0.09        0.83      1.00 o 
   0   5   6       61.30       62.50      9.17 o 
   1   5   6      104.16       72.70      2.50 o 
   2   5   6      170.64      192.63     24.33 o 
   3   5   6     1002.05     1133.68     22.00 o 
   4   5   6       95.63      104.25      1.54 o 
   5   5   6      661.58      652.49      4.43 o 
   6   5   6     1792.10     1896.94     19.52 o 
   7   5   6      141.27      139.94      1.82 o 
   8   5   6       19.76       13.71      0.87 o 
   9   5   6       12.19       13.12      1.11 o 
  10   5   6        3.74        2.41      0.99 o 
  11   5   6       13.86       11.56      1.04 o 
  12   5   6        0.08        0.28      1.07 o 
  -7   6   6        2.32        1.27      1.88 o 
  -6   6   6      126.48      125.72      1.69 o 
  -5   6   6       11.34       10.00      0.82 o 
  -4   6   6       21.02       21.21      0.88 o 
  -3   6   6       27.99       28.25      0.84 o 
  -2   6   6       55.42       46.31      0.88 o 
  -1   6   6       26.05       30.50      0.85 o 
   0   6   6       33.79       34.75      0.78 o 
   1   6   6        6.51       10.06      0.81 o 
   2   6   6      112.62      110.57      2.57 o 
   3   6   6       49.04       42.04      1.90 o 
   4   6   6      389.62      427.84     27.35 o 
   5   6   6       62.46       62.89      1.32 o 
   6   6   6       96.47       93.73      1.16 o 
   7   6   6      184.00      186.65      2.57 o 
   8   6   6       32.07       27.54      0.93 o 
   9   6   6       68.06       61.20      1.30 o 
  10   6   6       16.23       19.84      1.06 o 
  11   6   6       44.25       44.73      0.99 o 
  12   6   6       38.48       40.55      0.98 o 
  -6   7   6       21.36       19.70      1.55 o 
  -5   7   6       42.22       35.95      0.92 o 
  -4   7   6       52.19       47.92      0.83 o 
  -3   7   6        0.19        0.53      0.88 o 
  -2   7   6      320.35      311.34      4.15 o 
  -1   7   6        0.60        1.28      0.89 o 
   0   7   6      225.25      225.42      3.66 o 
   1   7   6      499.73      491.16      3.67 o 
   2   7   6      235.95      219.99      2.29 o 
   3   7   6      576.33      586.62      9.21 o 
   4   7   6       34.78       27.63      1.03 o 
   5   7   6       44.47       38.31      1.28 o 
   6   7   6      417.74      429.99      5.48 o 
   7   7   6        3.11        2.25      0.98 o 
   8   7   6       10.96       10.82      1.17 o 
   9   7   6      228.97      235.26      7.88 o 
  10   7   6       59.17       65.38      1.75 o 
  11   7   6       31.37       29.70      1.17 o 
  12   7   6        7.38        5.34      1.23 o 
  -5   8   6        1.60        1.71      1.03 o 
  -4   8   6      171.93      173.40      2.10 o 
  -3   8   6        0.23        0.33      1.13 o 
  -2   8   6        0.00        0.15      0.95 o 
  -1   8   6      274.45      260.03      5.27 o 
   0   8   6       94.87       96.43      2.15 o 
   1   8   6      127.57      115.78      1.32 o 
   2   8   6        0.11        3.47      1.01 o 
   3   8   6        8.42        9.57      0.98 o 
   4   8   6      373.79      339.85      2.88 o 
   5   8   6        0.26        0.90      0.97 o 
   6   8   6        2.53        2.78      0.99 o 
   7   8   6       17.38       18.56      1.03 o 
   8   8   6       24.75       26.22      1.26 o 
   9   8   6      152.08      151.21      2.85 o 
  10   8   6       66.10       67.22      1.46 o 
  11   8   6        0.04        0.24      1.13 o 
  12   8   6       46.49       49.89      4.17 o 
  -4   9   6       13.99       11.70      1.09 o 
  -3   9   6       30.90       31.70      1.04 o 
  -2   9   6        5.92        6.57      1.10 o 
  -1   9   6      150.98      153.59      2.21 o 
   0   9   6        0.83        0.24      0.94 o 
   1   9   6      230.77      224.22      5.09 o 
   2   9   6      245.75      223.00      2.54 o 
   3   9   6       52.70       52.20      1.09 o 
   4   9   6       21.43       20.30      0.95 o 
   5   9   6       87.88       74.55      1.68 o 
   6   9   6        4.75        5.78      1.06 o 
   7   9   6       16.69       17.38      1.19 o 
   8   9   6      347.75      376.68      4.12 o 
   9   9   6       30.91       26.55      1.03 o 
  10   9   6       98.69       99.87      2.38 o 
  11   9   6       60.45       65.90      1.47 o 
  -3  10   6       44.72       49.19      1.08 o 
  -2  10   6       56.54       62.45      1.82 o 
  -1  10   6        7.20        5.52      1.07 o 
   0  10   6       24.39       23.82      0.93 o 
   1  10   6       86.23       79.76      1.61 o 
   2  10   6        9.99        8.52      0.94 o 
   3  10   6       11.74        9.98      1.04 o 
   4  10   6       79.06       66.83      1.50 o 
   5  10   6       90.49       89.36      1.66 o 
   6  10   6      208.51      207.47      5.84 o 
   7  10   6        2.45        1.44      0.90 o 
   8  10   6        5.66        4.72      0.96 o 
   9  10   6      128.98      135.30      1.80 o 
  10  10   6        3.42        4.98      1.12 o 
  11  10   6       38.24       39.65      2.62 o 
  -2  11   6        2.39        3.97      1.11 o 
  -1  11   6       94.23      103.94      1.57 o 
   0  11   6        5.74        6.37      0.94 o 
   1  11   6       83.24       80.51      1.53 o 
   2  11   6      196.29      181.24      3.16 o 
   3  11   6      342.27      318.49      2.50 o 
   4  11   6      258.41      227.84      2.74 o 
   5  11   6       50.70       49.13      1.37 o 
   6  11   6       13.06       14.50      0.93 o 
   7  11   6       21.76       19.83      0.96 o 
   8  11   6       18.15       19.72      1.02 o 
   9  11   6        1.00        1.42      1.25 o 
   0  12   6       17.07       16.55      1.41 o 
   1  12   6        7.75        6.68      0.80 o 
   2  12   6       44.62       45.23      1.37 o 
   3  12   6        1.63        1.02      0.75 o 
   4  12   6       37.58       34.99      0.80 o 
   5  12   6        0.08        0.39      0.80 o 
   6  12   6      108.21      110.87      1.54 o 
   7  12   6        1.76        1.45      0.80 o 
   8  12   6        2.28        1.22      1.01 o 
   9  12   6        7.64        6.83      2.01 o 
   3  13   6        0.37        1.11      0.90 o 
   4  13   6       81.85       83.18      1.44 o 
   5  13   6       12.75       14.13      1.05 o 
   6  13   6       20.48       15.97      0.86 o 
   7  13   6       13.34       15.30      1.20 o 
  -3 -10   7        0.96        0.18      1.57 o 
  -2 -10   7        7.27        7.87      1.14 o 
  -1 -10   7        5.55        5.62      1.19 o 
  -5  -9   7        6.86        6.47      1.88 o 
  -4  -9   7        0.52        0.10      1.47 o 
  -3  -9   7        4.73        5.96      0.93 o 
  -2  -9   7       15.57       16.93      0.91 o 
  -1  -9   7       12.64       13.07      1.02 o 
   0  -9   7       25.05       27.59      1.35 o 
   1  -9   7        2.60        3.10      1.34 o 
   2  -9   7       41.72       50.21      1.82 o 
   3  -9   7       33.53       29.13      1.73 o 
  -7  -8   7       33.60       37.41      1.81 o 
  -6  -8   7       41.60       41.28      1.44 o 
  -5  -8   7        0.27       -0.25      1.30 o 
  -4  -8   7        1.10        0.94      1.13 o 
  -3  -8   7       11.57       12.46      1.04 o 
  -2  -8   7       68.66       79.08      1.35 o 
  -1  -8   7       32.58       34.73      1.10 o 
   0  -8   7        2.80        2.16      0.95 o 
   1  -8   7      296.61      270.02      9.81 o 
   2  -8   7       70.74       77.51      1.88 o 
   3  -8   7       24.20       21.18      1.14 o 
   4  -8   7        0.06        0.62      1.37 o 
  -8  -7   7       18.02       19.14      1.94 o 
  -7  -7   7        0.46        0.89      1.22 o 
  -6  -7   7        6.60        5.78      1.47 o 
  -5  -7   7        2.09        1.48      1.69 o 
  -4  -7   7        1.05        1.89      1.22 o 
  -3  -7   7      181.78      181.12      3.37 o 
  -2  -7   7      218.57      231.89      2.93 o 
  -1  -7   7       29.76       28.95      1.20 o 
   0  -7   7       29.98       26.75      1.04 o 
   1  -7   7      293.65      316.02      2.62 o 
   2  -7   7        5.69        4.01      1.11 o 
   3  -7   7       29.13       27.29      1.42 o 
   4  -7   7       27.12       31.09      1.78 o 
   5  -7   7       71.39       74.10      2.20 o 
   6  -7   7        4.56        6.24      1.74 o 
  -8  -6   7       21.50       18.53      2.03 o 
  -7  -6   7        0.04       -0.50      1.33 o 
  -6  -6   7        3.83        3.99      1.36 o 
  -5  -6   7        1.41        0.35      1.41 o 
  -4  -6   7       31.48       30.19      1.37 o 
  -3  -6   7       36.73       36.40      1.07 o 
  -2  -6   7      247.22      264.79      3.98 o 
  -1  -6   7        0.31       -0.82      1.30 o 
   0  -6   7      355.42      357.46      9.20 o 
   1  -6   7       49.30       52.13      1.83 o 
   2  -6   7       34.07       35.32      1.28 o 
   3  -6   7       31.67       32.21      1.24 o 
   4  -6   7        0.22        0.40      1.41 o 
   5  -6   7        1.61        1.77      2.04 o 
   6  -6   7       47.94       42.86      1.98 o 
   7  -6   7        9.19       13.04      1.62 o 
  -9  -5   7        1.62        0.82      1.78 o 
  -8  -5   7       25.45       25.61      1.10 o 
  -7  -5   7       36.16       35.89      1.72 o 
  -6  -5   7       91.30       87.16      1.51 o 
  -5  -5   7        0.11        0.19      1.42 o 
  -4  -5   7      187.92      197.71      6.18 o 
  -3  -5   7       58.03       47.03      1.62 o 
  -2  -5   7       60.17       57.56      1.72 o 
  -1  -5   7      456.91      432.49      3.42 o 
   0  -5   7      154.98      164.05      2.72 o 
   1  -5   7        0.70        0.26      1.43 o 
   2  -5   7       31.70       26.12      2.36 o 
   3  -5   7       23.06       12.96      2.22 o 
   4  -5   7      498.06      468.85      5.64 o 
   5  -5   7        0.41        0.42      1.66 o 
   6  -5   7       33.26       30.97      2.35 o 
   7  -5   7        0.26        0.05      1.81 o 
   8  -5   7       19.28       17.32      1.27 o 
  -9  -4   7        9.99       10.46      1.50 o 
  -8  -4   7        0.04       -0.26      1.09 o 
  -7  -4   7       13.38       13.31      1.20 o 
  -6  -4   7      191.74      199.13      4.69 o 
  -5  -4   7       21.42       18.66      1.23 o 
  -4  -4   7        3.97        4.64      0.96 o 
  -3  -4   7       39.06       38.83      0.93 o 
  -2  -4   7       95.42       84.33      1.72 o 
  -1  -4   7      151.22      149.02      1.70 o 
   0  -4   7       85.03       93.96      4.40 o 
   1  -4   7      228.52      231.22      3.80 o 
   2  -4   7      321.52      274.07      3.34 o 
   3  -4   7      160.23      159.96      2.65 o 
   4  -4   7      179.86      169.23      2.53 o 
   5  -4   7       45.82       30.83      1.47 o 
   6  -4   7        4.90        6.97      1.57 o 
   7  -4   7       20.86       16.57      1.59 o 
   8  -4   7       63.48       55.86      5.97 o 
   9  -4   7       13.87       14.01      1.28 o 
  -9  -3   7        4.68        4.87      1.13 o 
  -8  -3   7       68.66       69.17      1.02 o 
  -7  -3   7       60.36       56.23      1.26 o 
  -6  -3   7       84.45       71.17      8.86 o 
  -5  -3   7       51.64       50.56      2.29 o 
  -4  -3   7       39.21       36.99      0.97 o 
  -3  -3   7        0.25        0.67      0.82 o 
  -2  -3   7       99.48       98.10      1.02 o 
  -1  -3   7      203.80      229.79      2.54 o 
   0  -3   7        0.26        1.48      1.40 o 
   1  -3   7      603.29      593.48      6.38 o 
   2  -3   7       14.81       12.16      0.96 o 
   3  -3   7      148.62      166.81      1.97 o 
   4  -3   7       18.97       11.33      1.06 o 
   5  -3   7        9.70        8.69      1.02 o 
   6  -3   7       41.04       34.65      1.25 o 
   7  -3   7        2.11        1.12      1.35 o 
   8  -3   7       17.97       17.67      1.41 o 
   9  -3   7        8.23        7.28      1.48 o 
  10  -3   7       24.74       29.23      1.56 o 
  -9  -2   7       48.86       55.62      1.15 o 
  -8  -2   7        1.86        2.36      0.86 o 
  -7  -2   7       53.31       52.12      1.47 o 
  -6  -2   7        0.60        0.90      1.46 o 
  -5  -2   7      250.23      241.10      2.84 o 
  -4  -2   7      211.08      194.36      2.07 o 
  -3  -2   7       65.84       78.44      1.24 o 
  -2  -2   7       21.91       16.01      0.72 o 
  -1  -2   7      748.27      765.99      6.49 o 
   0  -2   7      153.47      175.62      1.90 o 
   1  -2   7       19.27       15.06      1.27 o 
   2  -2   7      304.33      320.54      3.28 o 
   3  -2   7      547.09      663.65      2.82 o 
   4  -2   7        4.98        1.17      0.94 o 
   5  -2   7       26.40       24.66      0.90 o 
   6  -2   7      224.41      212.32      2.38 o 
   7  -2   7      723.83      688.94      6.67 o 
   8  -2   7       87.99       85.86      2.03 o 
   9  -2   7        6.49        5.10      1.43 o 
  10  -2   7       15.87       16.11      1.29 o 
  -9  -1   7        0.06        0.41      1.10 o 
  -8  -1   7      119.10      128.31      2.20 o 
  -7  -1   7        0.31        0.52      1.31 o 
  -6  -1   7       44.51       45.99      1.75 o 
  -5  -1   7       41.32       37.22      1.22 o 
  -4  -1   7        0.02        0.54      0.82 o 
  -3  -1   7      437.09      429.07      4.28 o 
  -2  -1   7       19.08       28.55      1.05 o 
  -1  -1   7      179.72      168.92      2.91 o 
   0  -1   7      318.78      388.48      2.76 o 
   1  -1   7     1254.65     1446.20     13.87 o 
   2  -1   7      402.73      465.03      3.32 o 
   3  -1   7      564.26      586.45     13.10 o 
   4  -1   7       13.90       18.72      0.87 o 
   5  -1   7      269.35      265.17      2.16 o 
   6  -1   7      360.63      314.63      8.88 o 
   7  -1   7      215.21      199.64      8.63 o 
   8  -1   7      197.35      172.44      3.49 o 
   9  -1   7        0.08        1.39      1.40 o 
  10  -1   7       27.88       27.86      1.11 o 
  11  -1   7        7.07        8.00      1.35 o 
  -9   0   7       27.56       25.98      1.31 o 
  -8   0   7       54.01       54.11      1.23 o 
  -7   0   7       13.84       15.02      1.07 o 
  -6   0   7        5.40        3.75      0.96 o 
  -5   0   7      689.29      681.83     14.10 o 
  -4   0   7       10.46        8.82      0.71 o 
  -3   0   7      331.06      358.36      3.32 o 
  -2   0   7      182.37      191.76      2.10 o 
  -1   0   7      129.29      130.21      1.72 o 
   0   0   7     1320.35     1594.57     30.32 o 
   1   0   7      878.47      888.20     42.96 o 
   2   0   7       40.38       51.32      3.08 o 
   3   0   7       58.83       66.88      1.30 o 
   4   0   7      257.26      255.71     11.17 o 
   5   0   7      218.99      242.91      2.91 o 
   6   0   7       51.31       48.60      0.93 o 
   7   0   7       31.96       30.36      1.00 o 
   8   0   7      345.24      306.50      2.48 o 
   9   0   7      100.96       99.90      1.76 o 
  10   0   7       65.23       62.18      1.34 o 
  11   0   7        0.12        1.12      1.21 o 
  -9   1   7       74.62       85.09      1.46 o 
  -8   1   7        5.72        4.92      1.00 o 
  -7   1   7        9.25       10.08      0.85 o 
  -6   1   7       14.87       11.95      0.84 o 
  -5   1   7       60.18       50.04      0.81 o 
  -4   1   7       26.44       22.54      0.65 o 
  -3   1   7       62.83       53.52      0.71 o 
  -2   1   7      409.66      444.67      3.68 o 
  -1   1   7      621.24      520.79      4.41 o 
   0   1   7        2.33        0.62      1.13 o 
   1   1   7       83.04      105.24      2.77 o 
   2   1   7      256.51      239.13      4.09 o 
   3   1   7       19.95       19.73      1.09 o 
   4   1   7       57.19       62.72      5.36 o 
   5   1   7       67.55       66.47      1.66 o 
   6   1   7        2.28        2.75      0.78 o 
   7   1   7      222.63      211.79      1.98 o 
   8   1   7        0.35        0.43      1.00 o 
   9   1   7       28.70       26.07      1.12 o 
  10   1   7      117.64      117.95      1.81 o 
  11   1   7       26.98       24.89      1.27 o 
  12   1   7       19.33       19.64      1.17 o 
  -8   2   7        0.08        0.03      1.00 o 
  -7   2   7       60.31       60.62      1.23 o 
  -6   2   7      129.66      125.52      1.63 o 
  -5   2   7       69.58       65.76      1.21 o 
  -4   2   7      122.38      117.54      1.64 o 
  -3   2   7      416.85      384.41      1.95 o 
  -2   2   7       45.65       38.83      1.36 o 
  -1   2   7      634.55      699.41      4.48 o 
   0   2   7     1753.13     1874.97     17.88 o 
   1   2   7      278.74      279.25      4.12 o 
   2   2   7     1442.33     1374.20      9.13 o 
   3   2   7      111.43      111.10      4.89 o 
   4   2   7      181.71      179.66      3.90 o 
   5   2   7        1.18        0.56      1.23 o 
   6   2   7       10.46       10.43      0.73 o 
   7   2   7        8.54        9.01      0.77 o 
   8   2   7      440.13      420.93      3.07 o 
   9   2   7      174.44      162.80      2.63 o 
  10   2   7       77.38       70.47      1.40 o 
  11   2   7        0.79        1.27      1.08 o 
  12   2   7       12.33       12.59      1.19 o 
  -8   3   7       53.68       49.92     27.08 o 
  -7   3   7        2.58        2.42      0.88 o 
  -6   3   7      150.67      141.31      1.95 o 
  -5   3   7       39.64       36.05      0.80 o 
  -4   3   7      142.52      137.56      2.22 o 
  -3   3   7      138.24      133.47      1.20 o 
  -2   3   7      583.31      579.74      3.78 o 
  -1   3   7      100.52      104.69      3.16 o 
   0   3   7      766.32      913.52     16.26 o 
   1   3   7     1493.46     1663.52      9.71 o 
   2   3   7       23.38       21.06      1.78 o 
   3   3   7       39.42       35.74      1.44 o 
   4   3   7      370.88      359.70      5.23 o 
   5   3   7      327.28      380.35     16.73 o 
   6   3   7       83.85       94.97      1.14 o 
   7   3   7      150.74      147.51      1.77 o 
   8   3   7        3.25        2.94      0.84 o 
   9   3   7        1.92        1.77      0.94 o 
  10   3   7        1.05        0.39      0.95 o 
  11   3   7       37.33       34.16      1.12 o 
  12   3   7       36.20       39.52      2.25 o 
  -8   4   7       35.82       42.10      1.74 o 
  -7   4   7      109.02      112.81      1.55 o 
  -6   4   7       77.72       71.99      1.41 o 
  -5   4   7       19.09       14.82      0.79 o 
  -4   4   7        1.97        2.39      0.76 o 
  -3   4   7      369.53      346.29      2.17 o 
  -2   4   7       75.51       80.13      0.97 o 
  -1   4   7       31.33       35.15      0.95 o 
   0   4   7      454.98      513.89      3.49 o 
   1   4   7      224.49      274.21      3.60 o 
   2   4   7      346.21      362.48      3.77 o 
   3   4   7        2.88        3.71      1.43 o 
   4   4   7       26.77       34.95      2.08 o 
   5   4   7     2936.26     2988.16     44.52 o 
   6   4   7       63.13       57.66      0.87 o 
   7   4   7       30.22       27.99      0.83 o 
   8   4   7      142.41      132.42      1.98 o 
   9   4   7      187.16      194.59      4.17 o 
  10   4   7       28.21       27.68      1.16 o 
  11   4   7       68.61       71.15      1.43 o 
  12   4   7        0.81        0.34      1.08 o 
  -7   5   7        5.61        5.73      1.00 o 
  -6   5   7       10.05        9.77      0.86 o 
  -5   5   7        2.75        3.03      0.82 o 
  -4   5   7       15.92       16.02      0.79 o 
  -3   5   7       43.90       42.85      1.01 o 
  -2   5   7      224.67      216.59      1.52 o 
  -1   5   7        3.36        2.69      0.84 o 
   0   5   7      785.10      815.09      3.26 o 
   1   5   7      424.43      403.57     49.89 o 
   2   5   7      429.26      515.38     11.16 o 
   3   5   7      302.77      259.39      9.12 o 
   4   5   7       40.55       39.13      3.10 o 
   5   5   7      180.23      221.30      2.86 o 
   6   5   7       14.45       14.17      0.76 o 
   7   5   7      289.77      272.64      2.90 o 
   8   5   7        3.56        1.63      0.89 o 
   9   5   7        8.89       11.73      1.03 o 
  10   5   7       19.04       17.07      1.00 o 
  11   5   7       52.03       51.38      1.01 o 
  12   5   7      105.47      109.53      1.58 o 
  -6   6   7        0.24       -0.02      0.93 o 
  -5   6   7        0.80        0.56      0.82 o 
  -4   6   7       57.82       51.17      0.93 o 
  -3   6   7      167.84      152.72      1.58 o 
  -2   6   7       74.45       74.27      0.95 o 
  -1   6   7      219.82      200.48      1.40 o 
   0   6   7       22.18       19.71      0.78 o 
   1   6   7      854.80      855.08      3.21 o 
   2   6   7      328.54      350.32      2.74 o 
   3   6   7       80.79       75.90      1.41 o 
   4   6   7       11.23        8.99      0.99 o 
   5   6   7       11.07       11.72      0.74 o 
   6   6   7       11.61       11.40      0.84 o 
   7   6   7      352.72      335.06      4.85 o 
   8   6   7       28.93       26.75      0.92 o 
   9   6   7       16.61       16.89      0.96 o 
  10   6   7       11.38       12.91      1.31 o 
  11   6   7       86.59       83.02      1.53 o 
  12   6   7       14.65       14.56      1.10 o 
  -6   7   7       17.36       14.42      1.75 o 
  -5   7   7       14.12       14.40      0.88 o 
  -4   7   7        4.90        3.16      0.82 o 
  -3   7   7      290.33      294.24      2.87 o 
  -2   7   7      118.95      100.96      1.09 o 
  -1   7   7       35.78       30.51      0.80 o 
   0   7   7      509.24      495.80      8.53 o 
   1   7   7      143.77      132.06      1.80 o 
   2   7   7      108.87      117.29      1.42 o 
   3   7   7        8.47       12.19      0.89 o 
   4   7   7      146.46      142.99      1.44 o 
   5   7   7       76.09       66.17      1.24 o 
   6   7   7       26.05       24.63      0.85 o 
   7   7   7      259.22      267.15      3.83 o 
   8   7   7      221.80      220.32      5.45 o 
   9   7   7       19.17       20.66      0.99 o 
  10   7   7       14.95       13.39      1.13 o 
  11   7   7        0.02        0.95      1.00 o 
  12   7   7       74.28       73.24      3.64 o 
  -5   8   7       47.52       54.39      1.91 o 
  -4   8   7        3.13        2.86      0.94 o 
  -3   8   7       18.95       16.84      0.96 o 
  -2   8   7      180.47      175.65      3.06 o 
  -1   8   7       52.20       50.75      1.20 o 
   0   8   7        6.84        7.30      0.95 o 
   1   8   7       17.50       13.78      0.90 o 
   2   8   7      260.02      249.95      2.06 o 
   3   8   7      434.05      405.65      7.07 o 
   4   8   7      502.78      482.46      7.21 o 
   5   8   7       10.87        9.95      0.87 o 
   6   8   7      159.46      143.65      2.46 o 
   7   8   7        2.01        2.38      0.93 o 
   8   8   7      223.30      217.59      5.01 o 
   9   8   7        1.62        1.61      1.07 o 
  10   8   7       33.86       36.55      1.78 o 
  11   8   7       96.27      100.22      1.88 o 
  12   8   7       20.49       25.63      3.11 o 
  -4   9   7       71.37       70.48      1.41 o 
  -3   9   7       24.71       21.92      1.08 o 
  -2   9   7        4.51        3.89      1.05 o 
  -1   9   7        0.40        0.51      1.22 o 
   0   9   7       58.82       52.24      1.65 o 
   1   9   7       16.69       15.34      0.94 o 
   2   9   7      200.23      173.03      2.62 o 
   3   9   7       70.50       70.29      1.10 o 
   4   9   7        8.65       10.10      0.91 o 
   5   9   7        1.90        1.48      0.86 o 
   6   9   7       26.12       26.29      0.78 o 
   7   9   7        1.10        1.98      1.03 o 
   8   9   7      172.06      190.24      2.69 o 
   9   9   7      129.49      150.53      2.81 o 
  10   9   7       87.07       89.46      1.51 o 
  11   9   7        4.83        4.47      1.27 o 
  -3  10   7        0.02       -0.11      1.06 o 
  -2  10   7       11.60       12.94      0.97 o 
  -1  10   7        2.50        3.40      1.01 o 
   0  10   7      114.19      113.94      1.93 o 
   1  10   7        6.75        5.45      1.00 o 
   2  10   7       18.79       18.97      1.01 o 
   3  10   7       75.30       71.50      1.22 o 
   4  10   7      179.03      162.43      1.56 o 
   5  10   7        6.63        6.21      0.98 o 
   6  10   7        4.56        5.27      0.79 o 
   7  10   7       24.00       25.53      1.30 o 
   8  10   7       34.07       32.43      0.95 o 
   9  10   7        0.52       -0.14      0.95 o 
  10  10   7       66.11       75.80      1.28 o 
  11  10   7       49.06       50.18      1.73 o 
  -1  11   7        3.13        3.39      1.03 o 
   0  11   7        1.65        2.97      0.86 o 
   1  11   7       51.81       50.65      0.90 o 
   2  11   7        0.75        2.53      0.86 o 
   3  11   7        0.48        0.71      0.86 o 
   4  11   7        8.31        7.86      0.84 o 
   5  11   7       31.25       26.74      0.84 o 
   6  11   7       27.53       28.02      0.76 o 
   7  11   7       22.53       21.44      0.82 o 
   8  11   7       12.16        8.29      0.96 o 
   9  11   7       55.76       57.91      1.35 o 
  10  11   7        6.64        5.73      2.01 o 
   1  12   7       29.67       31.11      1.05 o 
   2  12   7       11.22       12.17      0.86 o 
   3  12   7       81.51       85.68      1.11 o 
   4  12   7       42.25       44.19      0.88 o 
   5  12   7       71.35       73.42      1.61 o 
   6  12   7        4.14        3.06      0.77 o 
   7  12   7        1.62        2.41      0.91 o 
   8  12   7        1.25        0.95      0.98 o 
   9  12   7       13.10       12.23      1.67 o 
   3  13   7       89.42      102.57      1.25 o 
   4  13   7       52.14       61.57      0.94 o 
   5  13   7        4.11        5.03      0.87 o 
   6  13   7       24.61       28.84      0.96 o 
  -4  -9   8        3.16        2.49      1.60 o 
  -2  -9   8       24.14       25.20      1.15 o 
  -1  -9   8       12.01       14.49      1.03 o 
   0  -9   8        0.03       -0.09      1.36 o 
  -5  -8   8       26.19       31.56      1.37 o 
  -4  -8   8       14.95       14.62      1.33 o 
  -3  -8   8        1.25        1.38      1.12 o 
  -2  -8   8        5.98        6.15      0.99 o 
  -1  -8   8        7.72        6.98      0.95 o 
   0  -8   8       23.13       26.73      0.93 o 
   1  -8   8        5.54        5.39      0.96 o 
   2  -8   8       31.51       37.48      1.03 o 
   3  -8   8       41.70       47.29      1.28 o 
   4  -8   8       36.44       39.05      1.65 o 
  -7  -7   8       17.91       18.36      1.95 o 
  -6  -7   8       19.10       16.75      1.38 o 
  -5  -7   8        1.51        1.86      1.50 o 
  -4  -7   8       15.71       16.76      1.38 o 
  -3  -7   8        0.54        0.66      0.95 o 
  -2  -7   8       14.48       16.26      1.03 o 
  -1  -7   8       89.72      104.29      1.55 o 
   0  -7   8        0.77        0.20      1.03 o 
   1  -7   8      124.47      113.77      1.35 o 
   2  -7   8      243.93      263.24      3.08 o 
   3  -7   8       98.27       94.48      1.80 o 
   4  -7   8       28.14       26.67      1.65 o 
   5  -7   8       22.40       24.67      1.57 o 
  -7  -6   8        4.33        4.16      1.34 o 
  -6  -6   8        0.15       -0.40      1.11 o 
  -5  -6   8        1.28        0.46      1.35 o 
  -4  -6   8        3.54        1.50      1.37 o 
  -3  -6   8       65.51       67.86      1.31 o 
  -2  -6   8       46.18       40.77      1.36 o 
  -1  -6   8      167.35      156.12      2.66 o 
   0  -6   8        0.17        1.70      1.25 o 
   1  -6   8       40.10       36.40      1.86 o 
   2  -6   8       16.81       13.89      1.38 o 
   3  -6   8       25.07       25.75      1.29 o 
   4  -6   8        6.07        2.99      1.57 o 
   5  -6   8       47.12       50.98      2.08 o 
   6  -6   8        1.49        1.15      1.62 o 
   7  -6   8        1.36        1.82      1.67 o 
  -8  -5   8        0.21        0.52      1.28 o 
  -7  -5   8        3.08        2.52      1.33 o 
  -6  -5   8       62.89       66.23      2.46 o 
  -5  -5   8       49.45       47.52      1.23 o 
  -4  -5   8        4.69        3.77      1.02 o 
  -3  -5   8      234.16      246.74      7.51 o 
  -2  -5   8      861.30      872.56     25.55 o 
  -1  -5   8      297.48      293.54      2.94 o 
   0  -5   8      663.42      663.22     22.62 o 
   1  -5   8      182.45      211.91      3.45 o 
   2  -5   8        3.58        4.81      1.61 o 
   3  -5   8       38.11       33.88      2.37 o 
   4  -5   8       72.12       94.59      2.74 o 
   5  -5   8        0.39       -0.36      2.13 o 
   6  -5   8      126.66       99.90     18.66 o 
   7  -5   8       33.48       42.56      1.75 o 
   8  -5   8       45.07       54.75      1.60 o 
  -8  -4   8        7.16        8.46      1.13 o 
  -7  -4   8       33.23       33.56      1.96 o 
  -6  -4   8      140.05      140.02      3.01 o 
  -5  -4   8        0.22       -0.08      1.22 o 
  -4  -4   8      267.08      270.44      5.60 o 
  -3  -4   8       86.91       91.82      1.54 o 
  -2  -4   8       29.48       26.99      1.07 o 
  -1  -4   8       16.62       15.91      1.08 o 
   0  -4   8       23.96       23.47      1.32 o 
   1  -4   8        0.49        0.61      1.38 o 
   2  -4   8      627.85      649.57     12.10 o 
   3  -4   8        5.17        1.29      1.57 o 
   4  -4   8      938.31      832.86     12.84 o 
   5  -4   8      255.28      268.27      5.45 o 
   6  -4   8      111.89      110.22      2.09 o 
   7  -4   8       24.38       23.11      2.18 o 
   8  -4   8        0.04        0.48      2.25 o 
  -8  -3   8       28.37       31.34      0.96 o 
  -7  -3   8        1.45        1.91      0.99 o 
  -6  -3   8       59.93       55.69      2.75 o 
  -5  -3   8      171.51      171.44      1.95 o 
  -4  -3   8      164.24      158.26      2.64 o 
  -3  -3   8       70.90       71.06      2.53 o 
  -2  -3   8      169.45      175.37      2.36 o 
  -1  -3   8      140.86      151.99      3.94 o 
   0  -3   8      247.56      241.89      7.44 o 
   1  -3   8      586.65      582.14      4.50 o 
   2  -3   8      234.07      219.88      2.90 o 
   3  -3   8      164.68      143.23      3.01 o 
   4  -3   8      192.41      156.96      2.80 o 
   5  -3   8       11.94       11.63      1.22 o 
   6  -3   8      113.52      119.37      2.24 o 
   7  -3   8        9.70        5.42      1.38 o 
   8  -3   8      175.30      161.82      8.85 o 
   9  -3   8        3.79        4.48      2.04 o 
  -8  -2   8       60.34       64.98      1.01 o 
  -7  -2   8        0.36        0.67      0.95 o 
  -6  -2   8        5.45        5.80      1.36 o 
  -5  -2   8       86.53       79.52      1.86 o 
  -4  -2   8       10.69       12.93      1.27 o 
  -3  -2   8       16.35       15.11      0.81 o 
  -2  -2   8      216.03      213.29      1.68 o 
  -1  -2   8        0.58        0.48      0.76 o 
   0  -2   8       29.66       22.85      0.82 o 
   1  -2   8      518.12      498.14      4.68 o 
   2  -2   8      472.16      502.46      5.18 o 
   3  -2   8      234.19      234.01      2.00 o 
   4  -2   8      220.64      213.10      7.21 o 
   5  -2   8       76.38       66.80      1.20 o 
   6  -2   8        0.37        0.53      0.94 o 
   7  -2   8        5.13        3.19      1.18 o 
   8  -2   8        3.28        3.14      1.13 o 
   9  -2   8        0.39        0.13      1.28 o 
  10  -2   8        0.17        0.29      1.20 o 
  -8  -1   8       20.43       20.05      1.00 o 
  -7  -1   8       28.80       29.97      1.12 o 
  -6  -1   8       15.52       14.11      1.31 o 
  -5  -1   8        0.11        0.47      0.96 o 
  -4  -1   8      265.74      258.72      7.11 o 
  -3  -1   8       31.24       26.42      0.76 o 
  -2  -1   8      189.49      210.23      5.36 o 
  -1  -1   8      654.45      710.16      8.02 o 
   0  -1   8      335.80      374.84      2.82 o 
   1  -1   8      478.75      482.25      3.16 o 
   2  -1   8        2.47        3.67      1.02 o 
   3  -1   8      885.93      970.25      3.72 o 
   4  -1   8       13.51       19.47      0.89 o 
   5  -1   8       63.95       60.39      1.19 o 
   6  -1   8       74.11       78.42      3.52 o 
   7  -1   8      414.52      384.71      3.21 o 
   8  -1   8      208.67      187.98      2.28 o 
   9  -1   8      220.60      215.09      2.28 o 
  10  -1   8       30.43       25.03      1.26 o 
  -8   0   8       28.21       28.97      1.55 o 
  -7   0   8       22.63       23.92      1.07 o 
  -6   0   8       13.50       12.40      0.95 o 
  -5   0   8      163.97      161.10      4.46 o 
  -4   0   8       52.36       42.31      0.82 o 
  -3   0   8      131.33      127.24      3.05 o 
  -2   0   8      198.33      201.69      2.57 o 
  -1   0   8        1.02        0.20      0.80 o 
   0   0   8      254.60      264.58      2.35 o 
   1   0   8       16.98       18.79      1.07 o 
   2   0   8       29.60       32.72      1.13 o 
   3   0   8       12.80        7.17      1.48 o 
   4   0   8       17.72       14.87      0.76 o 
   5   0   8        1.54        1.03      0.85 o 
   6   0   8       69.99       59.78      1.51 o 
   7   0   8     1455.19     1257.83     36.48 o 
   8   0   8       28.76       30.64      1.06 o 
   9   0   8       27.21       21.06      1.13 o 
  10   0   8      104.02      115.44      2.51 o 
  11   0   8       27.55       29.87      1.00 o 
  -8   1   8       16.55       19.04      1.04 o 
  -7   1   8       49.24       48.47      0.88 o 
  -6   1   8       11.41       10.84      0.96 o 
  -5   1   8      250.13      244.99      4.55 o 
  -4   1   8      895.33      834.68     11.80 o 
  -3   1   8       94.99       94.05      0.92 o 
  -2   1   8      152.56      162.30      1.79 o 
  -1   1   8       16.30       17.74      0.85 o 
   0   1   8      214.84      257.59      2.83 o 
   1   1   8      798.25      830.18      6.57 o 
   2   1   8      173.40      172.70      2.80 o 
   3   1   8       45.08       38.96      1.18 o 
   4   1   8      438.42      403.99     22.86 o 
   5   1   8     1468.54     1587.13      5.94 o 
   6   1   8        0.36        1.17      0.76 o 
   7   1   8      375.43      344.83      4.34 o 
   8   1   8      597.58      572.13      3.36 o 
   9   1   8        5.07        5.41      1.04 o 
  10   1   8       60.90       61.56      1.39 o 
  11   1   8       42.38       44.51      1.85 o 
  -8   2   8       99.57      109.57      3.62 o 
  -7   2   8        4.06        3.63      0.97 o 
  -6   2   8       36.07       34.90      1.28 o 
  -5   2   8      341.53      342.91      2.02 o 
  -4   2   8      136.85      130.84      2.18 o 
  -3   2   8       29.77       26.97      0.65 o 
  -2   2   8       53.14       47.76      1.23 o 
  -1   2   8      114.33       98.28      1.77 o 
   0   2   8      317.62      310.27      3.09 o 
   1   2   8      115.15       96.28      1.89 o 
   2   2   8      292.58      271.65      2.89 o 
   3   2   8      331.68      334.49      3.36 o 
   4   2   8      126.77      106.76      3.30 o 
   5   2   8       11.80       10.97      0.84 o 
   6   2   8      210.10      188.63      2.54 o 
   7   2   8        2.21        0.95      0.81 o 
   8   2   8       68.45       65.33      2.02 o 
   9   2   8        0.02        0.75      1.01 o 
  10   2   8       73.06       72.59      1.41 o 
  11   2   8        2.98        2.63      1.13 o 
  12   2   8       93.22      108.32      2.20 o 
  -8   3   8        2.43        2.89      1.86 o 
  -7   3   8      142.59      153.33      3.07 o 
  -6   3   8       51.81       50.72      0.88 o 
  -5   3   8        2.02        1.21      0.78 o 
  -4   3   8      239.46      232.53      3.11 o 
  -3   3   8       20.41       17.66      0.74 o 
  -2   3   8      462.97      440.43      6.01 o 
  -1   3   8        0.01        0.55      0.67 o 
   0   3   8      110.70      103.64      1.94 o 
   1   3   8       33.20       40.65      1.45 o 
   2   3   8       15.72       31.51      2.55 o 
   3   3   8      412.73      413.48      3.66 o 
   4   3   8       37.85       33.93      2.33 o 
   5   3   8       76.73       76.16      0.93 o 
   6   3   8       18.60       12.71      0.77 o 
   7   3   8      255.42      254.81      2.64 o 
   8   3   8      129.58      125.28      1.80 o 
   9   3   8       77.57       70.99      1.71 o 
  10   3   8      389.71      371.07      3.59 o 
  11   3   8        7.62        5.60      1.18 o 
  12   3   8       38.47       40.97      1.30 o 
  -7   4   8        0.03       -0.24      1.13 o 
  -6   4   8        9.25        6.26      0.85 o 
  -5   4   8       86.26       75.12      1.15 o 
  -4   4   8        1.28        1.69      0.79 o 
  -3   4   8        4.37        3.72      0.76 o 
  -2   4   8      404.28      396.26      7.17 o 
  -1   4   8      297.39      295.52      2.51 o 
   0   4   8     1507.40     1635.17     20.71 o 
   1   4   8       68.88       89.67      1.44 o 
   2   4   8        2.77        3.52      1.51 o 
   3   4   8      133.88      165.58      2.75 o 
   4   4   8       94.17       91.70      3.09 o 
   5   4   8       17.20       28.17      0.95 o 
   6   4   8       66.20       68.01      1.00 o 
   7   4   8      109.90      115.87      1.12 o 
   8   4   8      397.89      398.81      4.32 o 
   9   4   8        0.20        0.44      0.89 o 
  10   4   8       33.76       31.28      1.32 o 
  11   4   8       31.90       28.04      1.16 o 
  12   4   8        0.22        1.02      1.11 o 
  -7   5   8       20.44       25.59      1.99 o 
  -6   5   8        4.42        4.04      0.94 o 
  -5   5   8       73.20       74.58      1.12 o 
  -4   5   8       20.58       21.04      0.77 o 
  -3   5   8        5.83        5.83      0.84 o 
  -2   5   8     1230.37     1146.29      5.62 o 
  -1   5   8      249.38      239.38      1.86 o 
   0   5   8      258.72      292.59      5.30 o 
   1   5   8      500.23      553.36      7.92 o 
   2   5   8      154.59      144.02      2.34 o 
   3   5   8        1.84        0.39      0.93 o 
   4   5   8       39.77       40.53      0.87 o 
   5   5   8     1287.83     1348.65     11.53 o 
   6   5   8      620.14      630.27      4.63 o 
   7   5   8      441.92      445.24      4.26 o 
   8   5   8        9.55        9.89      0.98 o 
   9   5   8       50.48       51.54      1.98 o 
  10   5   8       24.03       20.38      0.95 o 
  11   5   8       69.53       67.49      1.36 o 
  12   5   8       20.34       19.97      1.37 o 
  -6   6   8       17.05       17.85      1.15 o 
  -5   6   8        5.65        3.61      0.82 o 
  -4   6   8       12.15        9.09      0.86 o 
  -3   6   8       93.80       91.20      1.14 o 
  -2   6   8       56.61       60.71      1.10 o 
  -1   6   8        4.90        6.55      0.99 o 
   0   6   8       65.90       67.69      1.39 o 
   1   6   8      482.42      444.88     13.62 o 
   2   6   8       84.41       73.91      1.01 o 
   3   6   8      103.44      104.81      1.27 o 
   4   6   8        1.45        1.39      0.80 o 
   5   6   8       36.91       26.41      0.74 o 
   6   6   8      117.01      128.68      2.06 o 
   7   6   8       31.41       27.86      0.85 o 
   8   6   8        9.26        8.93      0.87 o 
   9   6   8       24.22       26.89      1.50 o 
  10   6   8       33.39       35.08      1.06 o 
  11   6   8        0.09        0.41      1.11 o 
  12   6   8       60.48       55.11      2.04 o 
  -5   7   8        5.18        2.08      1.14 o 
  -4   7   8       59.40       58.54      1.19 o 
  -3   7   8        0.03        0.47      0.80 o 
  -2   7   8      128.99      126.17      2.34 o 
  -1   7   8       31.75       30.99      0.91 o 
   0   7   8      169.89      180.16      5.58 o 
   1   7   8       52.35       47.98      1.04 o 
   2   7   8      197.41      207.70      1.87 o 
   3   7   8      345.21      346.64      5.61 o 
   4   7   8        8.80       12.12      0.87 o 
   5   7   8        0.40        0.50      0.72 o 
   6   7   8        2.17        1.64      0.88 o 
   7   7   8      106.30      110.64      1.67 o 
   8   7   8       16.14       14.70      0.95 o 
   9   7   8        6.16        4.48      1.05 o 
  10   7   8        2.56        3.39      1.15 o 
  11   7   8       79.98       80.97      1.45 o 
  12   7   8        2.79        1.87      1.25 o 
  -4   8   8       33.29       36.78      1.32 o 
  -3   8   8       79.22       83.22      1.27 o 
  -2   8   8        6.29        4.77      1.09 o 
  -1   8   8      164.35      149.97      2.56 o 
   0   8   8        3.52        1.84      1.01 o 
   1   8   8      213.19      202.43      2.11 o 
   2   8   8        9.32        7.74      0.90 o 
   3   8   8      312.95      310.20      2.22 o 
   4   8   8       31.14       31.34      0.81 o 
   5   8   8      155.76      155.04      3.29 o 
   6   8   8        4.51        3.90      0.78 o 
   7   8   8       42.98       38.16      1.00 o 
   8   8   8      288.17      302.75      6.42 o 
   9   8   8      214.85      208.09      2.70 o 
  10   8   8      104.82      124.82      3.87 o 
  11   8   8       37.95       34.73      1.79 o 
  12   8   8       24.26       22.33      1.50 o 
  -3   9   8        7.42        7.33      1.13 o 
  -2   9   8        2.50        2.58      1.05 o 
  -1   9   8       46.84       48.05      1.08 o 
   0   9   8        1.11        0.50      0.97 o 
   1   9   8      278.06      257.13      2.52 o 
   2   9   8       27.79       28.90      0.86 o 
   3   9   8        0.33        0.72      0.78 o 
   4   9   8      247.76      245.83      4.29 o 
   5   9   8      124.11      123.43      2.93 o 
   6   9   8       64.19       59.85      0.96 o 
   7   9   8        6.88        6.78      0.94 o 
   8   9   8      401.33      366.41     16.95 o 
   9   9   8       70.27       64.91      1.46 o 
  10   9   8        0.03        0.55      1.16 o 
  11   9   8       35.35       37.89      3.40 o 
  -2  10   8       63.22       67.45      1.35 o 
  -1  10   8       34.73       36.06      1.02 o 
   0  10   8       20.99       22.50      1.04 o 
   1  10   8       20.73       20.01      0.81 o 
   2  10   8        6.84        8.20      0.84 o 
   3  10   8       38.21       38.29      0.90 o 
   4  10   8        0.28        0.33      0.87 o 
   5  10   8        1.42        1.76      0.85 o 
   6  10   8       78.78       73.61      0.96 o 
   7  10   8       63.37       64.01      1.13 o 
   8  10   8       46.13       43.04      0.98 o 
   9  10   8       16.46       16.85      1.10 o 
  10  10   8       12.14       12.42      0.98 o 
  11  10   8        9.03        9.23      1.80 o 
  -1  11   8       29.88       39.27      1.38 o 
   0  11   8        7.97        8.69      0.91 o 
   1  11   8       22.60       19.58      1.00 o 
   2  11   8       55.45       53.52      0.89 o 
   3  11   8        0.11       -0.32      0.80 o 
   4  11   8       73.34       67.64      1.03 o 
   5  11   8        2.58        2.33      0.75 o 
   6  11   8        4.67        4.45      0.79 o 
   7  11   8        1.38        1.11      0.85 o 
   8  11   8        3.14        2.03      0.91 o 
   9  11   8        0.85        1.07      1.09 o 
  10  11   8        6.15        6.41      1.94 o 
   1  12   8        1.48        1.54      1.06 o 
   2  12   8       54.04       52.83      0.92 o 
   3  12   8        7.09        3.76      0.87 o 
   4  12   8        3.40        3.79      0.70 o 
   5  12   8        1.73        1.70      0.76 o 
   6  12   8        6.53        7.44      0.79 o 
   7  12   8       10.60       11.00      0.81 o 
   8  12   8        2.11        1.72      1.10 o 
   9  12   8       43.72       49.11      1.56 o 
   5  13   8        0.09        0.62      1.23 o 
  -3  -8   9       35.58       36.15      1.65 o 
  -2  -8   9       38.77       45.42      0.85 o 
  -1  -8   9       46.65       51.31      1.14 o 
   0  -8   9        7.46        9.08      1.11 o 
   1  -8   9       28.00       32.90      1.17 o 
   2  -8   9       34.98       35.41      1.25 o 
  -5  -7   9       28.02       29.52      1.26 o 
  -4  -7   9       59.04       62.24      1.62 o 
  -3  -7   9       43.19       45.43      1.34 o 
  -2  -7   9       13.64       10.10      1.06 o 
  -1  -7   9        1.75        2.18      1.03 o 
   0  -7   9       81.31       84.84      1.31 o 
   1  -7   9       91.49       86.56      1.51 o 
   2  -7   9        9.81        7.00      1.08 o 
   3  -7   9       23.53       20.55      1.05 o 
   4  -7   9       36.85       39.77      1.27 o 
  -6  -6   9       19.46       16.73      1.47 o 
  -5  -6   9        1.23        0.61      1.40 o 
  -4  -6   9       62.84       57.78      1.74 o 
  -3  -6   9        8.87        8.25      1.00 o 
  -2  -6   9       44.29       39.22      1.18 o 
  -1  -6   9       86.00       77.76      1.64 o 
   0  -6   9        0.28        1.68      1.27 o 
   1  -6   9        3.01        0.71      1.45 o 
   2  -6   9       18.14       17.78      1.45 o 
   3  -6   9       87.94       92.22      1.86 o 
   4  -6   9      125.53      127.75      6.00 o 
   5  -6   9      111.47      110.65      2.53 o 
   6  -6   9       97.93      106.84      2.21 o 
  -7  -5   9        8.08        5.64      1.52 o 
  -6  -5   9       41.32       41.00      1.50 o 
  -5  -5   9        0.52        0.84      1.29 o 
  -4  -5   9        2.70        2.12      1.41 o 
  -3  -5   9        1.77        0.98      0.98 o 
  -2  -5   9        8.94        6.97      1.02 o 
  -1  -5   9      146.94      149.82      5.60 o 
   0  -5   9       19.87       18.70      1.10 o 
   1  -5   9       67.11       74.12      3.21 o 
   2  -5   9       39.76       46.16      1.35 o 
   3  -5   9      145.57      161.08      2.04 o 
   4  -5   9       34.04       32.83      1.40 o 
   5  -5   9       93.94       88.88     16.32 o 
   6  -5   9      120.95      117.71     63.23 o 
  -7  -4   9        7.69        9.93      2.01 o 
  -6  -4   9       67.75       63.16      1.64 o 
  -5  -4   9       40.35       37.82      1.30 o 
  -4  -4   9      105.20      113.02      4.09 o 
  -3  -4   9       51.12       46.95      1.23 o 
  -2  -4   9       63.68       58.76      1.82 o 
  -1  -4   9      723.31      722.60      4.77 o 
   0  -4   9       22.21       18.76      1.13 o 
   1  -4   9      217.55      219.16      6.32 o 
   2  -4   9        1.86        5.36      2.52 o 
   3  -4   9      633.78      622.70      6.90 o 
   4  -4   9       91.22       95.02      5.34 o 
   5  -4   9        1.20        2.17      2.03 o 
   6  -4   9       65.32       69.24      2.35 o 
   7  -4   9        1.28        2.16      1.99 o 
   8  -4   9       36.07       34.89      1.71 o 
  -8  -3   9        2.39        3.75      2.00 o 
  -7  -3   9        1.25        1.32      1.00 o 
  -6  -3   9      167.20      182.08      1.87 o 
  -5  -3   9        2.68        2.72      1.41 o 
  -4  -3   9        7.54        4.07      1.22 o 
  -3  -3   9      167.02      172.77      3.75 o 
  -2  -3   9      130.43      127.93      3.93 o 
  -1  -3   9       72.12       64.71      2.54 o 
   0  -3   9      115.32      129.92      3.16 o 
   1  -3   9       71.76       66.30      1.33 o 
   2  -3   9      224.58      213.80      3.01 o 
   3  -3   9      102.80       96.20      1.95 o 
   4  -3   9      312.31      268.94      3.26 o 
   5  -3   9        7.30        5.52      1.16 o 
   6  -3   9      220.86      193.61      2.92 o 
   7  -3   9       74.64       68.06      1.68 o 
   8  -3   9      238.81      262.54     10.12 o 
   9  -3   9       27.35       31.24      1.50 o 
  -8  -2   9       40.47       46.74      1.26 o 
  -7  -2   9        0.99        1.34      0.98 o 
  -6  -2   9        1.95        1.57      0.96 o 
  -5  -2   9      107.01      101.51      1.87 o 
  -4  -2   9      220.83      198.09      2.11 o 
  -3  -2   9       90.62       82.65      1.23 o 
  -2  -2   9      437.58      446.14      3.49 o 
  -1  -2   9       45.33       41.62      0.82 o 
   0  -2   9        3.10        4.71      0.81 o 
   1  -2   9      381.64      386.43      6.76 o 
   2  -2   9        4.57        6.96      1.03 o 
   3  -2   9      117.07      108.36      1.93 o 
   4  -2   9       22.25       23.32      1.17 o 
   5  -2   9        0.29        0.73      0.90 o 
   6  -2   9      205.60      189.88      2.62 o 
   7  -2   9       35.62       25.92      1.16 o 
   8  -2   9       67.74       66.13      1.71 o 
   9  -2   9      146.25      154.10      5.65 o 
  10  -2   9        7.63        9.12      1.57 o 
  -8  -1   9       27.50       31.43      1.17 o 
  -7  -1   9       42.48       45.04      1.05 o 
  -6  -1   9        0.73        0.19      1.01 o 
  -5  -1   9      162.73      164.24      2.70 o 
  -4  -1   9       88.83       76.73      1.39 o 
  -3  -1   9        6.86        5.65      0.97 o 
  -2  -1   9       56.69       65.76      0.97 o 
  -1  -1   9      573.12      579.07      3.65 o 
   0  -1   9      183.07      191.09      2.11 o 
   1  -1   9      197.02      195.67      1.61 o 
   2  -1   9     1178.60     1228.81      7.61 o 
   3  -1   9        2.37        2.53      0.83 o 
   4  -1   9        7.25        5.42      0.92 o 
   5  -1   9       84.46       74.02      2.76 o 
   6  -1   9       57.94       46.50      1.23 o 
   7  -1   9       15.34       15.15      1.04 o 
   8  -1   9        3.49        3.16      1.05 o 
   9  -1   9       20.83       22.62      1.42 o 
  10  -1   9        2.83        3.39      1.33 o 
  -8   0   9       17.72       17.55      1.78 o 
  -7   0   9       11.75       12.36      0.97 o 
  -6   0   9        2.39        1.63      0.97 o 
  -5   0   9       59.41       55.75      1.48 o 
  -4   0   9      184.14      188.27      4.90 o 
  -3   0   9       83.69       69.11      1.39 o 
  -2   0   9       11.60       10.14      0.73 o 
  -1   0   9       45.84       47.04      0.78 o 
   0   0   9       65.16       76.77      1.41 o 
   1   0   9      228.83      205.33      1.41 o 
   2   0   9      356.40      395.78      3.58 o 
   3   0   9       56.60       56.98      1.18 o 
   4   0   9      184.92      171.32      1.26 o 
   5   0   9      542.98      520.64      3.03 o 
   6   0   9      445.73      426.49      3.32 o 
   7   0   9      251.76      238.84      2.54 o 
   8   0   9      144.51      131.45      1.96 o 
   9   0   9       47.15       45.57      1.35 o 
  10   0   9       18.27       17.50      1.05 o 
  11   0   9       25.75       26.28      1.62 o 
  -8   1   9       11.59       10.40      2.08 o 
  -7   1   9        1.20        0.77      1.00 o 
  -6   1   9       13.67       13.58      0.94 o 
  -5   1   9      134.44      131.91      2.60 o 
  -4   1   9       13.09       14.19      0.87 o 
  -3   1   9       61.87       58.14      1.40 o 
  -2   1   9       40.04       36.14      0.80 o 
  -1   1   9        4.37        4.59      0.76 o 
   0   1   9        5.77        8.85      1.08 o 
   1   1   9      164.95      171.42      2.05 o 
   2   1   9      114.12      124.02      2.31 o 
   3   1   9      100.11      100.63      1.24 o 
   4   1   9      378.89      358.76      4.87 o 
   5   1   9       42.36       37.92      0.85 o 
   6   1   9       48.65       43.75      0.92 o 
   7   1   9      380.15      359.26      5.74 o 
   8   1   9       11.88       13.09      1.21 o 
   9   1   9       13.03       11.40      0.97 o 
  10   1   9        2.94        3.72      1.04 o 
  11   1   9       30.50       36.22      1.24 o 
  -7   2   9       69.77       71.21      1.57 o 
  -6   2   9      121.09      126.47      2.22 o 
  -5   2   9       38.60       38.04      1.32 o 
  -4   2   9      879.49      845.65      6.76 o 
  -3   2   9      227.42      222.01      1.44 o 
  -2   2   9      286.50      281.72      2.39 o 
  -1   2   9        3.17        2.76      0.71 o 
   0   2   9       26.02       27.37      1.30 o 
   1   2   9      270.26      318.49      3.05 o 
   2   2   9      376.10      396.63      6.70 o 
   3   2   9       75.30       90.38      1.73 o 
   4   2   9        1.02        0.76      0.81 o 
   5   2   9      715.84      710.48      9.33 o 
   6   2   9      181.53      173.45      1.31 o 
   7   2   9      493.57      478.28      2.50 o 
   8   2   9       31.83       27.64      0.97 o 
   9   2   9       15.74       15.54      1.03 o 
  10   2   9        4.13        3.91      1.02 o 
  11   2   9       35.16       40.47      1.31 o 
  -7   3   9        1.93        1.62      1.47 o 
  -6   3   9       31.14       28.57      0.94 o 
  -5   3   9      193.06      188.42      2.60 o 
  -4   3   9        0.41        1.17      0.82 o 
  -3   3   9      119.57      112.43      1.51 o 
  -2   3   9      336.49      350.06      2.28 o 
  -1   3   9        0.21        0.65      0.73 o 
   0   3   9      237.02      236.77      3.62 o 
   1   3   9       54.32       70.49      0.91 o 
   2   3   9       61.67       66.02      1.04 o 
   3   3   9      334.46      369.75      7.56 o 
   4   3   9      458.20      405.05      7.91 o 
   5   3   9      252.91      268.39      6.16 o 
   6   3   9       54.25       52.10      1.03 o 
   7   3   9       94.14       87.86      1.70 o 
   8   3   9      229.90      238.44      5.51 o 
   9   3   9      127.70      131.31      2.80 o 
  10   3   9      131.05      130.74      4.45 o 
  11   3   9        6.93        5.17      1.04 o 
  12   3   9       76.33       92.33      1.99 o 
  -7   4   9      120.69      137.44      7.17 o 
  -6   4   9        1.87        1.60      1.17 o 
  -5   4   9       25.93       27.07      0.87 o 
  -4   4   9       78.06       81.69      1.71 o 
  -3   4   9      115.21      115.37      2.32 o 
  -2   4   9      410.33      400.07      5.55 o 
  -1   4   9      930.85      972.91      8.31 o 
   0   4   9       48.69       48.33      2.37 o 
   1   4   9      883.13      910.33      7.09 o 
   2   4   9        0.42        1.34      0.84 o 
   3   4   9      137.96      147.56      1.99 o 
   4   4   9      109.68       96.05      1.95 o 
   5   4   9      297.23      309.95      8.20 o 
   6   4   9       36.63       36.70      0.86 o 
   7   4   9      690.48      664.33      8.99 o 
   8   4   9        1.71        2.59      0.90 o 
   9   4   9        1.70        0.96      0.97 o 
  10   4   9       70.32       61.16      2.22 o 
  11   4   9       10.54        9.44      1.11 o 
  12   4   9       43.49       44.87      1.61 o 
  -6   5   9       13.41       12.16      1.36 o 
  -5   5   9       13.72       13.16      1.05 o 
  -4   5   9       61.21       54.35      0.94 o 
  -3   5   9      357.63      340.36      6.61 o 
  -2   5   9       15.19       14.50      0.82 o 
  -1   5   9      382.53      354.66      4.43 o 
   0   5   9      699.26      753.03     16.88 o 
   1   5   9      192.17      192.96      6.33 o 
   2   5   9       26.52       25.37      1.01 o 
   3   5   9        1.55        1.12      0.74 o 
   4   5   9      224.05      215.27      8.40 o 
   5   5   9      167.95      173.33      3.20 o 
   6   5   9      215.87      227.26      2.77 o 
   7   5   9        3.33        4.34      0.85 o 
   8   5   9        1.00        1.12      1.04 o 
   9   5   9       17.44       16.55      1.24 o 
  10   5   9       65.23       63.89      1.47 o 
  11   5   9        8.84        7.68      1.19 o 
  12   5   9       34.87       32.68      1.47 o 
  -5   6   9      152.74      167.61      2.07 o 
  -4   6   9        3.41        3.52      0.90 o 
  -3   6   9       27.53       24.87      0.94 o 
  -2   6   9       43.24       38.97      1.28 o 
  -1   6   9      108.08      110.09      3.12 o 
   0   6   9      289.50      277.48      9.14 o 
   1   6   9      353.71      357.08      8.03 o 
   2   6   9      284.37      297.10      2.77 o 
   3   6   9       60.27       51.22      0.84 o 
   4   6   9      100.49       90.94      1.71 o 
   5   6   9       79.32       71.49      1.29 o 
   6   6   9       31.32       34.23      0.86 o 
   7   6   9      326.91      300.24      3.17 o 
   8   6   9      337.16      336.05      5.76 o 
   9   6   9      145.66      145.61      2.13 o 
  10   6   9       27.62       26.83      1.43 o 
  11   6   9       12.99       14.38      1.90 o 
  12   6   9       31.75       35.62      1.90 o 
  -5   7   9        0.15       -0.61      1.52 o 
  -4   7   9       29.27       34.76      0.93 o 
  -3   7   9       53.04       53.71      1.00 o 
  -2   7   9        0.58        1.30      0.86 o 
  -1   7   9       58.28       65.19      2.18 o 
   0   7   9       46.49       46.63      1.11 o 
   1   7   9       93.44       94.27      1.34 o 
   2   7   9       18.83       16.96      0.92 o 
   3   7   9        9.68        8.67      0.88 o 
   4   7   9        3.83        2.16      0.75 o 
   5   7   9       66.84       57.42      1.87 o 
   6   7   9       34.93       34.57      1.62 o 
   7   7   9       10.55       11.83      0.92 o 
   8   7   9       23.60       17.59      0.94 o 
   9   7   9        1.79        1.23      1.16 o 
  10   7   9        1.97        1.60      1.25 o 
  11   7   9        6.15        3.88      1.13 o 
  12   7   9        1.77        2.35      1.28 o 
  -4   8   9        1.38        2.57      1.23 o 
  -3   8   9       38.82       38.47      1.20 o 
  -2   8   9       84.55       92.64      2.12 o 
  -1   8   9       76.35       74.00      2.35 o 
   0   8   9        1.54        0.80      1.02 o 
   1   8   9       37.95       33.47      1.04 o 
   2   8   9        0.13        0.70      0.90 o 
   3   8   9       17.65       14.57      0.82 o 
   4   8   9      336.97      313.63      6.10 o 
   5   8   9       11.74       13.32      0.82 o 
   6   8   9        5.41        5.87      0.88 o 
   7   8   9       91.79      103.15      1.56 o 
   8   8   9        3.99        4.68      0.96 o 
   9   8   9        5.95        6.13      1.12 o 
  10   8   9        3.19        0.98      1.18 o 
  11   8   9        2.80        5.33      1.81 o 
  -3   9   9        7.67        8.16      1.41 o 
  -2   9   9      140.36      155.39      1.80 o 
  -1   9   9       26.71       22.80      0.97 o 
   0   9   9       12.58       15.63      1.01 o 
   1   9   9       28.24       26.53      1.15 o 
   2   9   9       51.33       39.29      0.98 o 
   3   9   9       12.43        9.03      0.86 o 
   4   9   9        4.21        4.17      0.83 o 
   5   9   9      187.64      191.28      2.71 o 
   6   9   9       10.23       10.39      0.83 o 
   7   9   9        7.59        7.88      0.90 o 
   8   9   9        4.50        5.68      1.03 o 
   9   9   9      209.39      223.17      2.38 o 
  10   9   9       41.30       44.35      1.44 o 
  11   9   9        2.60        2.21      1.15 o 
  -2  10   9        0.48        0.28      1.41 o 
  -1  10   9       65.94       69.83      1.12 o 
   0  10   9       15.51       16.29      0.91 o 
   1  10   9        0.41        0.47      1.00 o 
   2  10   9        4.07        3.88      0.89 o 
   3  10   9        1.58        1.14      0.85 o 
   4  10   9        5.86        6.32      0.74 o 
   5  10   9       13.40       12.45      0.77 o 
   6  10   9        0.12        0.42      0.82 o 
   7  10   9        2.10        1.56      0.85 o 
   8  10   9       16.13       18.16      1.01 o 
   9  10   9       74.76       77.84      1.49 o 
  10  10   9        2.79        2.96      1.38 o 
   0  11   9       12.03       13.43      1.04 o 
   1  11   9       26.64       26.94      0.85 o 
   2  11   9        2.31        2.48      0.86 o 
   3  11   9        5.35        2.90      0.76 o 
   4  11   9        6.98        5.90      0.69 o 
   5  11   9       31.87       32.37      0.70 o 
   6  11   9       23.30       25.36      0.76 o 
   7  11   9        0.35        0.09      0.86 o 
   8  11   9        2.38        2.87      0.90 o 
   9  11   9        0.78        0.46      1.06 o 
   2  12   9        0.19        1.18      1.05 o 
   3  12   9        7.25        6.18      0.83 o 
   4  12   9       70.21       77.57      0.92 o 
   5  12   9       68.15       73.10      1.08 o 
   6  12   9        1.57        1.77      0.81 o 
   7  12   9        2.66        2.89      0.95 o 
   8  12   9        2.01        2.94      1.75 o 
  -1  -8  10       20.19       21.75      1.77 o 
   0  -8  10        9.74       10.05      1.74 o 
  -4  -7  10       12.81        9.43      1.90 o 
  -3  -7  10       34.99       33.36      1.81 o 
  -2  -7  10        7.72        8.32      1.17 o 
  -1  -7  10       66.96       72.90      1.39 o 
   0  -7  10       27.94       33.33      1.12 o 
   1  -7  10        0.64        2.20      1.06 o 
   2  -7  10       64.04       69.14      1.43 o 
   3  -7  10       98.04       95.63      4.34 o 
  -5  -6  10        0.24        0.72      1.46 o 
  -4  -6  10        3.44        4.14      1.48 o 
  -3  -6  10      142.52      166.07      2.92 o 
  -2  -6  10        1.85        1.55      0.96 o 
  -1  -6  10       60.64       62.83      1.92 o 
   0  -6  10       26.77       24.72      1.27 o 
   1  -6  10      150.48      144.44      2.48 o 
   2  -6  10       42.06       48.07      1.28 o 
   3  -6  10       48.47       48.53      1.40 o 
   4  -6  10        2.05        3.83      1.07 o 
   5  -6  10       46.12       52.42      2.46 o 
  -6  -5  10        0.97        1.16      1.29 o 
  -5  -5  10        0.50        0.62      1.22 o 
  -4  -5  10        1.34        1.00      1.21 o 
  -3  -5  10       46.16       42.74      1.34 o 
  -2  -5  10       37.31       37.94      1.45 o 
  -1  -5  10       25.01       20.74      1.05 o 
   0  -5  10       44.07       50.47      1.69 o 
   1  -5  10      196.95      194.73      3.45 o 
   2  -5  10       12.35       11.72      1.17 o 
   3  -5  10        0.66        1.06      1.08 o 
   4  -5  10      190.65      200.33      6.51 o 
   5  -5  10      159.44      139.78     22.46 o 
   6  -5  10       10.52       12.33      1.57 o 
  -6  -4  10       66.85       65.22      3.09 o 
  -5  -4  10        9.16        7.51      1.01 o 
  -4  -4  10        0.19        0.54      1.13 o 
  -3  -4  10        4.06        5.16      1.05 o 
  -2  -4  10       23.10       19.58      1.06 o 
  -1  -4  10       28.11       24.41      1.05 o 
   0  -4  10      173.67      185.73      2.01 o 
   1  -4  10       66.74       62.79      1.32 o 
   2  -4  10       55.79       57.91      1.73 o 
   3  -4  10        0.22        1.12      2.08 o 
   4  -4  10       50.02       42.94      1.63 o 
   5  -4  10       12.85       14.51      1.94 o 
   6  -4  10       52.69       48.35      2.00 o 
   7  -4  10        6.27        7.13      1.60 o 
   8  -4  10       34.19       40.25      1.49 o 
  -7  -3  10       38.31       38.78      2.98 o 
  -6  -3  10        0.02       -0.11      1.15 o 
  -5  -3  10       23.16       23.31      1.30 o 
  -4  -3  10      130.84      128.64      1.99 o 
  -3  -3  10       16.62       14.31      1.04 o 
  -2  -3  10        4.18        4.22      0.90 o 
  -1  -3  10      130.00      127.63      1.64 o 
   0  -3  10      458.39      466.59      9.32 o 
   1  -3  10        3.39        3.32      0.93 o 
   2  -3  10      265.49      279.95      3.44 o 
   3  -3  10      403.12      380.41      3.93 o 
   4  -3  10       85.83       71.06      5.08 o 
   5  -3  10        1.34        0.29      1.41 o 
   6  -3  10       51.72       43.67      2.09 o 
   7  -3  10        5.46        5.16      1.18 o 
   8  -3  10       10.55       12.32      2.18 o 
  -7  -2  10        5.88        6.24      1.29 o 
  -6  -2  10       72.42       78.67      2.26 o 
  -5  -2  10        0.07       -0.07      1.45 o 
  -4  -2  10       59.21       55.12      1.27 o 
  -3  -2  10        1.80        2.13      1.14 o 
  -2  -2  10       19.90       16.84      0.91 o 
  -1  -2  10       39.97       47.31      0.84 o 
   0  -2  10       14.58       14.84      0.79 o 
   1  -2  10      518.82      463.02     13.47 o 
   2  -2  10      170.13      170.23      2.30 o 
   3  -2  10      640.20      596.77      6.83 o 
   4  -2  10        0.04        0.28      1.30 o 
   5  -2  10        0.03       -0.03      1.01 o 
   6  -2  10        3.45        2.19      1.09 o 
   7  -2  10       46.43       43.75      1.55 o 
   8  -2  10       96.16       96.70      1.85 o 
  -7  -1  10        2.61        2.79      1.01 o 
  -6  -1  10      113.83      121.58      1.49 o 
  -5  -1  10        3.05        3.65      1.25 o 
  -4  -1  10       34.33       30.08      1.18 o 
  -3  -1  10       80.97       69.52      1.35 o 
  -2  -1  10       43.17       39.17      0.88 o 
  -1  -1  10       22.76       17.03      0.79 o 
   0  -1  10       61.44       56.95      1.05 o 
   1  -1  10      188.56      171.20      2.23 o 
   2  -1  10      234.73      216.72      1.65 o 
   3  -1  10      213.56      216.59      2.11 o 
   4  -1  10       55.74       54.23      3.18 o 
   5  -1  10       62.33       60.24      1.95 o 
   6  -1  10        7.05        7.62      0.95 o 
   7  -1  10        6.99        4.10      1.04 o 
   8  -1  10       29.63       28.85      1.12 o 
   9  -1  10       76.85       84.08      6.90 o 
  10  -1  10       33.08       39.20      1.58 o 
  -7   0  10       19.70       22.96      1.04 o 
  -6   0  10        1.42        2.28      0.94 o 
  -5   0  10      112.72      114.69      1.97 o 
  -4   0  10       78.79       73.71      2.13 o 
  -3   0  10       59.03       49.92      1.15 o 
  -2   0  10        1.51        2.21      0.81 o 
  -1   0  10      210.15      195.11      1.74 o 
   0   0  10       21.81       19.17      0.71 o 
   1   0  10       62.74       67.75      0.86 o 
   2   0  10       18.96       18.86      0.78 o 
   3   0  10     1927.13     1853.16     10.47 o 
   4   0  10       28.93       28.38      0.87 o 
   5   0  10      651.17      601.40      4.76 o 
   6   0  10      371.53      347.89      6.24 o 
   7   0  10      173.76      177.29      4.78 o 
   8   0  10        1.72        1.26      0.90 o 
   9   0  10       37.54       32.73      1.26 o 
  10   0  10       59.92       70.39      1.74 o 
  -7   1  10       42.19       40.88      1.91 o 
  -6   1  10        4.06        2.80      0.97 o 
  -5   1  10      106.95      123.35      1.93 o 
  -4   1  10       19.87       16.92      1.03 o 
  -3   1  10      366.60      372.91     10.85 o 
  -2   1  10       30.98       27.98      0.81 o 
  -1   1  10      135.71      127.99      1.61 o 
   0   1  10       32.87       32.80      0.79 o 
   1   1  10       39.98       37.16      0.72 o 
   2   1  10      515.11      498.17      5.10 o 
   3   1  10      509.52      485.33      6.99 o 
   4   1  10       40.32       46.19      0.95 o 
   5   1  10      170.56      168.29      1.42 o 
   6   1  10     1166.16     1106.66      8.18 o 
   7   1  10      156.72      152.07      2.59 o 
   8   1  10      272.75      259.55      3.15 o 
   9   1  10       26.24       24.81      1.10 o 
  10   1  10       35.10       38.80      1.07 o 
  11   1  10       37.89       41.53      1.11 o 
  -7   2  10       55.38       56.80      1.87 o 
  -6   2  10       13.70       13.11      1.02 o 
  -5   2  10       75.00       69.71      1.90 o 
  -4   2  10       25.21       22.74      1.00 o 
  -3   2  10        0.10        0.14      0.95 o 
  -2   2  10       67.08       66.22      1.09 o 
  -1   2  10       92.58      101.04      1.08 o 
   0   2  10      131.79      125.43      3.53 o 
   1   2  10        0.14        1.90      0.73 o 
   2   2  10       18.21        9.49      0.72 o 
   3   2  10      345.03      346.54      4.63 o 
   4   2  10      137.79      126.15      3.10 o 
   5   2  10      646.98      638.47      9.82 o 
   6   2  10       20.06       18.41      0.81 o 
   7   2  10      132.55      123.78      1.85 o 
   8   2  10       90.14       81.95      1.51 o 
   9   2  10       20.60       18.31      1.03 o 
  10   2  10        8.23        7.45      1.16 o 
  11   2  10       45.27       45.70      1.02 o 
  -6   3  10       17.67       16.07      1.25 o 
  -5   3  10       92.35       92.94      1.64 o 
  -4   3  10        0.16        0.39      0.93 o 
  -3   3  10      181.38      187.10      1.67 o 
  -2   3  10      111.80      115.98      1.15 o 
  -1   3  10      577.69      529.39     11.96 o 
   0   3  10       93.38       84.78      2.90 o 
   1   3  10       10.99        8.80      0.82 o 
   2   3  10      538.09      488.45      9.91 o 
   3   3  10       14.28        9.96      0.84 o 
   4   3  10       23.35       17.37      0.86 o 
   5   3  10      145.55      140.66      2.08 o 
   6   3  10       22.98       21.18      0.76 o 
   7   3  10       31.59       27.66      0.87 o 
   8   3  10      127.66      129.89      3.35 o 
   9   3  10       32.20       32.18      1.30 o 
  10   3  10       35.93       41.70      1.24 o 
  11   3  10        5.18        6.14      1.23 o 
  -6   4  10        1.47        1.61      1.38 o 
  -5   4  10       27.73       24.51      1.09 o 
  -4   4  10       62.16       64.49      1.20 o 
  -3   4  10       40.66       42.39      0.97 o 
  -2   4  10      159.99      163.43      1.97 o 
  -1   4  10        3.46        4.08      0.79 o 
   0   4  10     1053.93     1058.30      5.39 o 
   1   4  10      232.63      253.31      3.98 o 
   2   4  10        8.19        7.68      0.75 o 
   3   4  10      332.97      339.51      3.55 o 
   4   4  10       14.55       13.13      0.94 o 
   5   4  10       18.71       13.20      1.07 o 
   6   4  10       47.02       41.24      1.21 o 
   7   4  10       56.82       59.86      1.77 o 
   8   4  10        0.31       -0.06      0.90 o 
   9   4  10       41.14       41.96      1.04 o 
  10   4  10        0.34        0.33      1.07 o 
  11   4  10       32.97       31.57      1.26 o 
  -5   5  10       34.08       36.76      1.12 o 
  -4   5  10       26.00       23.54      1.01 o 
  -3   5  10        0.08        0.01      0.90 o 
  -2   5  10        3.22        4.97      0.98 o 
  -1   5  10        0.16        0.76      0.92 o 
   0   5  10       29.70       35.61      1.26 o 
   1   5  10      716.36      758.13     13.34 o 
   2   5  10      132.81      124.87      2.19 o 
   3   5  10        0.97        1.04      0.73 o 
   4   5  10        6.65        4.67      0.79 o 
   5   5  10       28.12       31.16      1.17 o 
   6   5  10       29.71       33.53      1.10 o 
   7   5  10       70.78       68.14      1.16 o 
   8   5  10       16.55       15.87      0.96 o 
   9   5  10        5.13        3.10      1.19 o 
  10   5  10       27.41       25.27      1.36 o 
  11   5  10       25.03       24.43      1.82 o 
  12   5  10        7.31        8.11      1.68 o 
  -5   6  10        0.17        0.46      1.13 o 
  -4   6  10       46.81       49.02      1.13 o 
  -3   6  10       21.68       22.21      0.92 o 
  -2   6  10       67.63       69.71      1.59 o 
  -1   6  10      131.13      128.12      1.55 o 
   0   6  10        7.35        6.63      1.07 o 
   1   6  10      168.17      182.44      4.23 o 
   2   6  10        0.31        0.83      0.88 o 
   3   6  10       43.28       37.46      1.42 o 
   4   6  10       40.15       37.90      0.88 o 
   5   6  10      970.18      941.75     17.74 o 
   6   6  10       18.07       17.32      0.87 o 
   7   6  10       28.81       26.92      0.90 o 
   8   6  10        0.11        0.92      1.01 o 
   9   6  10        0.71        1.21      1.06 o 
  10   6  10       26.96       24.07      1.40 o 
  11   6  10        2.62        2.13      1.23 o 
  12   6  10       73.61       68.45      1.99 o 
  -4   7  10       78.04       89.81      1.35 o 
  -3   7  10        0.09        0.29      0.89 o 
  -2   7  10        0.10        0.56      0.92 o 
  -1   7  10       19.72       19.27      0.89 o 
   0   7  10       69.04       70.39      2.02 o 
   1   7  10       67.79       71.52      1.66 o 
   2   7  10        0.50        1.66      0.98 o 
   3   7  10      270.04      262.81      4.66 o 
   4   7  10       86.50       80.59      1.83 o 
   5   7  10      240.56      244.18      4.86 o 
   6   7  10       74.58       80.75      1.08 o 
   7   7  10        1.68        1.55      0.98 o 
   8   7  10       28.15       28.45      0.94 o 
   9   7  10       25.76       21.78      1.02 o 
  10   7  10        0.91        0.24      1.17 o 
  11   7  10        2.15        2.96      1.36 o 
  -3   8  10       39.49       38.05      1.17 o 
  -2   8  10        2.86        4.17      1.07 o 
  -1   8  10        3.62        3.21      0.94 o 
   0   8  10        2.78        3.10      1.06 o 
   1   8  10       12.06       11.23      0.99 o 
   2   8  10        0.15        0.14      0.82 o 
   3   8  10       45.64       42.20      1.10 o 
   4   8  10      224.40      225.61      1.81 o 
   5   8  10        2.10        2.93      0.86 o 
   6   8  10       75.58       76.79      1.16 o 
   7   8  10        4.87        6.00      1.00 o 
   8   8  10       34.09       31.42      0.93 o 
   9   8  10       98.10       99.49      1.46 o 
  10   8  10        1.39        1.26      1.15 o 
  11   8  10        0.04       -0.21      1.14 o 
  -2   9  10        1.44        1.84      1.39 o 
  -1   9  10       16.64       17.22      1.05 o 
   0   9  10        1.56        2.06      1.02 o 
   1   9  10       89.62       89.49      2.01 o 
   2   9  10      163.95      174.78      1.99 o 
   3   9  10        8.50        4.43      0.85 o 
   4   9  10      232.13      236.90      3.15 o 
   5   9  10        0.48        0.57      0.76 o 
   6   9  10        4.11        2.59      0.91 o 
   7   9  10        8.94        9.12      0.96 o 
   8   9  10       79.83       83.92      1.48 o 
   9   9  10        1.00        0.76      0.94 o 
  10   9  10        0.09       -0.31      1.31 o 
  11   9  10        2.94        4.26      1.81 o 
  -1  10  10       28.12       26.76      1.07 o 
   0  10  10        9.22        8.26      0.92 o 
   1  10  10        4.37        4.80      0.95 o 
   2  10  10       70.12       65.88      0.97 o 
   3  10  10        1.51        1.10      0.87 o 
   4  10  10        8.69        8.67      0.80 o 
   5  10  10        8.30        8.25      0.79 o 
   6  10  10       90.64       91.93      1.52 o 
   7  10  10        0.83        1.00      0.91 o 
   8  10  10      172.09      188.23      2.29 o 
   9  10  10       44.37       48.71      1.61 o 
  10  10  10        7.64        7.41      1.38 o 
   0  11  10        0.75        0.70      1.38 o 
   1  11  10        1.20        2.23      0.81 o 
   2  11  10        0.04        0.04      0.81 o 
   3  11  10        1.48        1.29      0.80 o 
   4  11  10       33.35       37.06      0.75 o 
   5  11  10       10.89       12.08      0.77 o 
   6  11  10       44.11       41.49      0.89 o 
   7  11  10       18.30       20.02      1.08 o 
   8  11  10       57.79       55.84      1.20 o 
   9  11  10       21.87       23.48      1.30 o 
   3  12  10        0.86        2.16      0.83 o 
   4  12  10        0.03        0.02      0.88 o 
   5  12  10       65.66       73.47      1.86 o 
   6  12  10       15.30       15.32      1.01 o 
   7  12  10        0.25        0.33      1.90 o 
  -1  -7  11        9.13        8.06      1.22 o 
   0  -7  11        9.99       10.12      1.15 o 
   1  -7  11       20.45       20.79      1.62 o 
  -4  -6  11       55.58       58.85      1.82 o 
  -3  -6  11        2.15        2.49      1.71 o 
  -2  -6  11        0.20        0.58      1.23 o 
  -1  -6  11       48.43       51.57      1.25 o 
   0  -6  11       16.72       17.65      0.93 o 
   1  -6  11       70.77       79.96      1.34 o 
   2  -6  11       15.14       17.28      1.06 o 
   3  -6  11       37.08       36.31      1.20 o 
  -5  -5  11        2.87        3.05      1.47 o 
  -4  -5  11       12.43       11.37      1.31 o 
  -3  -5  11       92.29      104.91      2.00 o 
  -2  -5  11       15.01       18.32      1.02 o 
  -1  -5  11       33.44       31.40      1.09 o 
   0  -5  11       33.90       32.55      1.03 o 
   1  -5  11      101.29      101.98      2.09 o 
   2  -5  11       81.06       81.60      1.43 o 
   3  -5  11      150.82      148.51      1.68 o 
   4  -5  11       12.44       13.95      1.28 o 
   5  -5  11       22.72       25.51      1.17 o 
   6  -5  11       36.94       47.97      1.49 o 
  -5  -4  11        9.90        9.24      1.21 o 
  -4  -4  11        0.07       -0.73      1.43 o 
  -3  -4  11        1.62        1.56      1.06 o 
  -2  -4  11        3.79        3.74      1.11 o 
  -1  -4  11      135.51      131.03      2.58 o 
   0  -4  11       29.56       30.23      1.11 o 
   1  -4  11      606.50      609.39      4.87 o 
   2  -4  11       15.36       13.36      1.27 o 
   3  -4  11       90.44       90.79      1.92 o 
   4  -4  11       18.85       22.95      1.31 o 
   5  -4  11        8.47        6.06      1.32 o 
   6  -4  11       25.71       25.15      2.55 o 
   7  -4  11        2.78        0.61      1.73 o 
  -6  -3  11       48.28       53.36      1.35 o 
  -5  -3  11        0.70        0.03      1.05 o 
  -4  -3  11        0.14        0.28      1.16 o 
  -3  -3  11       29.03       31.11      1.19 o 
  -2  -3  11      125.57      124.69      2.32 o 
  -1  -3  11      206.38      214.37      5.57 o 
   0  -3  11      178.63      168.01      2.18 o 
   1  -3  11        6.00        5.42      0.97 o 
   2  -3  11       57.91       57.87      2.13 o 
   3  -3  11        1.55        0.85      1.28 o 
   4  -3  11        2.76        2.58      2.13 o 
   5  -3  11        9.53        7.74      1.75 o 
   6  -3  11       96.79       99.41      2.66 o 
   7  -3  11       34.04       43.55      1.84 o 
  -6  -2  11       59.77       65.53      3.10 o 
  -5  -2  11        1.32        1.98      1.34 o 
  -4  -2  11       87.61       90.80      1.44 o 
  -3  -2  11      232.47      221.80      2.54 o 
  -2  -2  11       90.77       86.89      1.38 o 
  -1  -2  11        0.01        0.60      0.93 o 
   0  -2  11       92.47       93.09      1.63 o 
   1  -2  11       88.85       94.17      1.97 o 
   2  -2  11      487.07      495.28      9.12 o 
   3  -2  11      213.00      212.34      2.36 o 
   4  -2  11      396.26      385.52      3.65 o 
   5  -2  11        3.56        2.57      1.16 o 
   6  -2  11      150.86      156.60      2.49 o 
   7  -2  11       31.60       28.55      1.21 o 
   8  -2  11        0.07        0.03      1.67 o 
  -6  -1  11       11.43       14.07      1.09 o 
  -5  -1  11       41.33       43.53      1.38 o 
  -4  -1  11       26.41       25.70      1.09 o 
  -3  -1  11        2.96        2.57      1.26 o 
  -2  -1  11        2.55        1.62      1.01 o 
  -1  -1  11       18.62       20.10      0.84 o 
   0  -1  11       62.71       66.02      1.12 o 
   1  -1  11       14.81       15.42      0.79 o 
   2  -1  11       35.25       31.00      0.81 o 
   3  -1  11      165.81      146.81      2.02 o 
   4  -1  11      457.81      443.88      8.55 o 
   5  -1  11       24.78       21.82      1.07 o 
   6  -1  11      240.46      239.70      3.28 o 
   7  -1  11       56.50       50.67      1.65 o 
   8  -1  11        9.76       10.33      1.16 o 
   9  -1  11        4.56        8.19      1.28 o 
  -6   0  11       56.75       60.21      1.15 o 
  -5   0  11       15.33       10.79      1.21 o 
  -4   0  11        1.20        1.46      1.08 o 
  -3   0  11       14.59       11.49      1.20 o 
  -2   0  11        1.29        1.14      0.99 o 
  -1   0  11        8.55        8.00      0.88 o 
   0   0  11        4.22        5.11      0.82 o 
   1   0  11      104.20      100.30      2.61 o 
   2   0  11      187.59      166.90      2.39 o 
   3   0  11        1.10        0.79      0.85 o 
   4   0  11      179.38      176.45      2.11 o 
   5   0  11        1.92        1.88      1.03 o 
   6   0  11        2.82        2.87      0.94 o 
   7   0  11       25.81       24.72      0.90 o 
   8   0  11      119.70      125.12      3.22 o 
   9   0  11       58.77       59.27      1.22 o 
  10   0  11        2.81        2.52      1.65 o 
  -6   1  11        1.10        0.30      1.00 o 
  -5   1  11        0.08        0.21      1.13 o 
  -4   1  11        5.24        4.38      1.16 o 
  -3   1  11        5.61        4.94      1.04 o 
  -2   1  11       22.33       18.33      0.90 o 
  -1   1  11       84.57       92.75      1.23 o 
   0   1  11      238.07      224.18      2.37 o 
   1   1  11       10.69        6.00      0.79 o 
   2   1  11       55.85       44.86      0.82 o 
   3   1  11      225.26      211.75      2.09 o 
   4   1  11       29.05       28.08      0.88 o 
   5   1  11       44.75       40.63      1.65 o 
   6   1  11        8.27        8.04      0.97 o 
   7   1  11      372.02      379.62      3.19 o 
   8   1  11        1.80        1.84      0.94 o 
   9   1  11       23.01       20.67      0.90 o 
  10   1  11       57.67       67.13      1.44 o 
  -6   2  11        0.24       -0.78      1.12 o 
  -5   2  11        2.05        3.48      1.03 o 
  -4   2  11        7.70        9.32      1.03 o 
  -3   2  11      128.83      122.75      1.71 o 
  -2   2  11        2.62        3.18      0.93 o 
  -1   2  11       98.53       88.45      1.14 o 
   0   2  11       50.49       49.94      0.86 o 
   1   2  11        0.74        0.88      0.73 o 
   2   2  11       51.19       45.71      0.74 o 
   3   2  11      249.20      237.66      1.59 o 
   4   2  11        0.17        0.60      0.87 o 
   5   2  11       19.60       16.89      0.83 o 
   6   2  11       27.90       22.10      0.87 o 
   7   2  11      627.30      640.15      7.12 o 
   8   2  11      126.44      143.46      3.91 o 
   9   2  11       34.88       34.45      1.15 o 
  10   2  11      119.43      132.03      1.62 o 
  11   2  11       42.46       43.84      1.16 o 
  -6   3  11        8.01        7.75      1.53 o 
  -5   3  11       27.22       29.57      1.10 o 
  -4   3  11        1.11        0.51      1.00 o 
  -3   3  11       11.61       11.13      1.08 o 
  -2   3  11       46.34       44.60      0.90 o 
  -1   3  11       73.63       70.77      1.58 o 
   0   3  11      436.37      411.14      8.61 o 
   1   3  11      117.54      112.53      1.06 o 
   2   3  11       12.86        8.87      0.76 o 
   3   3  11      556.58      530.84      4.23 o 
   4   3  11      163.89      161.85      1.45 o 
   5   3  11        0.67        0.59      0.74 o 
   6   3  11       18.33       18.79      0.78 o 
   7   3  11       94.26       89.69      1.77 o 
   8   3  11       70.56       72.42      1.36 o 
   9   3  11       29.35       27.87      1.05 o 
  10   3  11        0.02        0.44      0.99 o 
  11   3  11        0.87        0.20      0.95 o 
  -5   4  11       59.67       70.02      2.13 o 
  -4   4  11        2.11        1.59      1.00 o 
  -3   4  11       22.74       17.81      0.90 o 
  -2   4  11        1.53        1.04      0.90 o 
  -1   4  11      196.39      205.19      2.67 o 
   0   4  11       16.75       14.78      0.84 o 
   1   4  11      169.59      184.85      3.66 o 
   2   4  11       83.41       75.93      0.93 o 
   3   4  11       11.74       15.55      0.81 o 
   4   4  11        8.90        5.47      0.91 o 
   5   4  11      134.79      111.79      2.83 o 
   6   4  11       26.30       28.70      0.84 o 
   7   4  11        1.48        1.30      0.95 o 
   8   4  11        1.45        0.94      0.91 o 
   9   4  11        4.06        1.81      0.99 o 
  10   4  11       84.69       99.03      7.82 o 
  11   4  11        7.33       10.48      1.54 o 
  -5   5  11        0.02        0.24      1.35 o 
  -4   5  11       20.37       17.46      1.17 o 
  -3   5  11       22.77       23.28      0.96 o 
  -2   5  11      137.90      142.62      3.10 o 
  -1   5  11       16.42       14.88      1.01 o 
   0   5  11      962.67     1024.91     10.23 o 
   1   5  11      150.63      151.02      2.01 o 
   2   5  11       88.14       78.76      1.28 o 
   3   5  11      116.21      102.51      1.77 o 
   4   5  11      105.06       93.19      2.26 o 
   5   5  11      167.29      146.36      3.05 o 
   6   5  11       20.13       17.23      0.97 o 
   7   5  11       30.79       31.83      0.91 o 
   8   5  11       61.68       66.69      1.09 o 
   9   5  11       21.18       22.73      1.00 o 
  10   5  11       39.50       44.79      2.15 o 
  11   5  11       14.48       14.08      1.18 o 
  -4   6  11       19.08       22.65      1.12 o 
  -3   6  11        0.00       -0.04      0.85 o 
  -2   6  11       63.41       64.96      1.07 o 
  -1   6  11        9.47        8.77      1.00 o 
   0   6  11      165.47      167.34      1.99 o 
   1   6  11      161.13      184.82      5.58 o 
   2   6  11       12.87       10.76      0.82 o 
   3   6  11       31.55       31.48      0.99 o 
   4   6  11      146.95      140.69      2.70 o 
   5   6  11       15.72       19.19      0.88 o 
   6   6  11      108.45      107.89      1.34 o 
   7   6  11      103.78      107.59      1.42 o 
   8   6  11        3.43        2.09      0.90 o 
   9   6  11        0.23       -0.27      1.11 o 
  10   6  11        5.06        4.19      1.06 o 
  11   6  11       29.91       32.38      0.95 o 
  -3   7  11       26.22       29.91      1.06 o 
  -2   7  11       61.35       62.28      1.11 o 
  -1   7  11       19.06       17.65      1.03 o 
   0   7  11       40.65       41.67      1.39 o 
   1   7  11       73.09       72.99      2.13 o 
   2   7  11      109.00      114.49      2.52 o 
   3   7  11        0.31        0.43      0.84 o 
   4   7  11       75.38       68.26      1.62 o 
   5   7  11      339.56      346.66      8.05 o 
   6   7  11       13.78       13.45      0.91 o 
   7   7  11        1.19        0.74      0.86 o 
   8   7  11       38.34       36.85      1.00 o 
   9   7  11       73.82       72.97      3.73 o 
  10   7  11        5.26        4.01      1.12 o 
  11   7  11        2.72        4.49      1.02 o 
  -3   8  11       18.65       20.60      2.07 o 
  -2   8  11        4.24        3.64      1.12 o 
  -1   8  11        8.97        7.16      1.26 o 
   0   8  11       21.57       25.94      1.24 o 
   1   8  11        0.04        0.00      0.97 o 
   2   8  11       28.37       25.74      1.06 o 
   3   8  11      282.88      287.61      3.74 o 
   4   8  11       30.89       31.07      0.83 o 
   5   8  11      123.99      124.31      1.55 o 
   6   8  11       15.75       15.37      0.95 o 
   7   8  11        6.10        4.10      0.94 o 
   8   8  11       31.61       31.28      0.88 o 
   9   8  11        1.10        1.21      1.14 o 
  10   8  11        0.17        0.36      1.04 o 
  11   8  11        0.34        0.84      1.90 o 
  -2   9  11       24.99       27.24      1.89 o 
  -1   9  11        0.08        0.18      1.04 o 
   0   9  11        4.31        4.89      1.00 o 
   1   9  11       91.49       94.84      1.33 o 
   2   9  11       74.69       77.71      1.90 o 
   3   9  11       42.50       39.56      1.06 o 
   4   9  11      127.46      123.48      2.81 o 
   5   9  11       15.03       15.62      0.88 o 
   6   9  11       11.03        7.88      0.96 o 
   7   9  11        0.11       -0.07      0.96 o 
   8   9  11        0.58        0.40      0.96 o 
   9   9  11       76.16       81.81      2.17 o 
  10   9  11       89.73       95.11      1.63 o 
   0  10  11        0.10        0.15      1.05 o 
   1  10  11        5.87        6.70      1.03 o 
   2  10  11        2.44        3.19      0.83 o 
   3  10  11        0.33        0.70      0.85 o 
   4  10  11       11.81       11.48      0.74 o 
   5  10  11       66.84       70.90      2.85 o 
   6  10  11       12.00       11.66      0.90 o 
   7  10  11        3.74        3.00      0.96 o 
   8  10  11      106.80      113.16      1.35 o 
   9  10  11       38.19       43.39      1.51 o 
  10  10  11        0.75        1.71      1.81 o 
   1  11  11        1.89        1.98      1.14 o 
   2  11  11        5.39        6.16      0.93 o 
   3  11  11       25.05       24.48      0.80 o 
   4  11  11       14.07       13.08      0.76 o 
   5  11  11        1.54        1.33      0.82 o 
   6  11  11      109.12      115.20      1.30 o 
   7  11  11        1.43        0.43      0.93 o 
   8  11  11       54.10       55.96      1.28 o 
   9  11  11        1.24        1.67      1.86 o 
   4  12  11       10.16       11.58      1.82 o 
   5  12  11        6.36        7.05      1.41 o 
   6  12  11       12.80       11.69      1.34 o 
  -1  -6  12        7.12        7.45      1.99 o 
   0  -6  12        1.49        0.86      1.17 o 
   1  -6  12        5.19        3.66      1.17 o 
   2  -6  12       16.46       20.68      2.29 o 
  -3  -5  12       45.84       42.67      2.28 o 
  -2  -5  12        0.43        1.68      1.34 o 
  -1  -5  12        3.32        4.12      0.96 o 
   0  -5  12       13.87       11.44      1.09 o 
   1  -5  12      121.36      120.93      1.96 o 
   2  -5  12        2.78        2.88      1.03 o 
   3  -5  12       22.29       19.87      1.00 o 
   4  -5  12       42.53       44.79      1.22 o 
  -4  -4  12       12.57       10.97      1.16 o 
  -3  -4  12        2.47        2.27      1.18 o 
  -2  -4  12       15.75       13.06      1.13 o 
  -1  -4  12        1.06        0.60      1.09 o 
   0  -4  12      142.77      149.85      2.48 o 
   1  -4  12       15.81       17.57      1.11 o 
   2  -4  12       28.06       33.80      1.15 o 
   3  -4  12       13.06       10.80      0.98 o 
   4  -4  12        0.28        0.03      1.01 o 
   5  -4  12        6.60        9.18      1.03 o 
   6  -4  12       22.69       21.39      1.44 o 
  -5  -3  12       11.91       11.20      1.38 o 
  -4  -3  12        5.77        4.29      1.52 o 
  -3  -3  12        0.73        1.21      1.21 o 
  -2  -3  12       30.60       26.58      1.23 o 
  -1  -3  12       32.52       27.05      1.25 o 
   0  -3  12        6.71        5.54      0.98 o 
   1  -3  12      101.35      100.80      2.12 o 
   2  -3  12       28.10       23.71      1.06 o 
   3  -3  12       24.80       21.81      1.11 o 
   4  -3  12        0.84        0.63      1.19 o 
   5  -3  12        6.44        8.87      1.76 o 
   6  -3  12       14.27       12.15      1.80 o 
   7  -3  12        3.42        5.84      1.66 o 
  -5  -2  12       16.44       21.03      1.13 o 
  -4  -2  12       18.27       15.91      1.34 o 
  -3  -2  12       13.61       15.96      1.24 o 
  -2  -2  12       63.06       62.88      1.51 o 
  -1  -2  12      267.83      266.04      4.49 o 
   0  -2  12        7.02        6.63      0.87 o 
   1  -2  12       12.11       10.50      0.80 o 
   2  -2  12        1.72        2.27      0.86 o 
   3  -2  12       29.12       28.07      0.89 o 
   4  -2  12        2.98        3.37      1.45 o 
   5  -2  12       18.21       15.65      1.18 o 
   6  -2  12      101.24       96.63      2.78 o 
   7  -2  12      114.99      117.30      5.11 o 
  -5  -1  12        0.02        0.72      1.19 o 
  -4  -1  12       29.89       30.79      1.34 o 
  -3  -1  12      187.54      184.56      2.24 o 
  -2  -1  12      142.86      139.69      1.73 o 
  -1  -1  12        9.57       12.11      0.99 o 
   0  -1  12       32.18       25.23      0.84 o 
   1  -1  12        1.64        0.59      0.81 o 
   2  -1  12        3.57        4.61      0.81 o 
   3  -1  12      392.40      361.96      4.40 o 
   4  -1  12        0.45        1.07      1.21 o 
   5  -1  12       11.04       10.68      0.99 o 
   6  -1  12       48.38       49.66      1.24 o 
   7  -1  12       14.27       12.37      1.31 o 
   8  -1  12        6.16        4.46      1.29 o 
  -5   0  12       85.13       95.98      1.90 o 
  -4   0  12        1.72        2.32      1.17 o 
  -3   0  12        0.08       -0.71      1.09 o 
  -2   0  12        0.97        1.74      0.98 o 
  -1   0  12       13.23       13.81      0.93 o 
   0   0  12        4.89        5.63      0.94 o 
   1   0  12      142.18      120.89      3.07 o 
   2   0  12       11.19       10.05      0.86 o 
   3   0  12       12.44       11.36      1.01 o 
   4   0  12       64.30       62.10      1.25 o 
   5   0  12       39.94       35.47      1.50 o 
   6   0  12       14.41       12.04      1.02 o 
   7   0  12        0.51        0.06      0.95 o 
   8   0  12       24.65       29.15      1.06 o 
   9   0  12       26.06       24.60      1.34 o 
  -5   1  12       13.12       13.85      1.41 o 
  -4   1  12        2.47        3.54      1.11 o 
  -3   1  12        8.93        8.35      1.12 o 
  -2   1  12       20.90       19.52      0.95 o 
  -1   1  12      102.75       93.21      1.26 o 
   0   1  12       45.05       33.89      0.91 o 
   1   1  12       89.64       89.75      2.54 o 
   2   1  12       80.03       71.84      1.04 o 
   3   1  12       25.03       22.22      0.85 o 
   4   1  12      152.80      151.35      2.03 o 
   5   1  12        0.39        0.18      1.27 o 
   6   1  12        0.27        0.40      0.87 o 
   7   1  12       14.79       16.81      0.90 o 
   8   1  12       48.02       41.49      1.18 o 
   9   1  12        7.51        8.05      0.91 o 
  10   1  12       26.69       25.26      1.64 o 
  -5   2  12        5.21        3.69      1.14 o 
  -4   2  12       11.21       12.60      1.12 o 
  -3   2  12        0.79        0.59      1.25 o 
  -2   2  12        3.64        3.01      0.91 o 
  -1   2  12        0.50        0.31      0.84 o 
   0   2  12      181.47      183.81      1.63 o 
   1   2  12      247.43      243.25      4.93 o 
   2   2  12       27.65       25.19      0.86 o 
   3   2  12      106.83      105.33      1.22 o 
   4   2  12      108.94      105.23      1.98 o 
   5   2  12       32.38       29.70      1.07 o 
   6   2  12        2.69        2.26      0.94 o 
   7   2  12      191.37      188.67      1.97 o 
   8   2  12      120.60      132.64      1.88 o 
   9   2  12        0.61        0.60      0.88 o 
  10   2  12        3.79        3.44      1.00 o 
  -5   3  12        0.49        0.41      2.39 o 
  -4   3  12        4.94        3.06      1.29 o 
  -3   3  12        3.54        2.85      1.02 o 
  -2   3  12      175.70      188.99      3.87 o 
  -1   3  12       13.74       15.44      0.86 o 
   0   3  12      274.11      268.78      4.47 o 
   1   3  12       39.69       46.06      0.81 o 
   2   3  12        0.12        0.16      0.75 o 
   3   3  12        4.74        3.68      0.77 o 
   4   3  12       40.11       40.40      0.94 o 
   5   3  12       23.76       21.12      0.94 o 
   6   3  12        8.63        8.52      0.86 o 
   7   3  12      250.78      253.61      6.23 o 
   8   3  12        4.37        4.81      0.84 o 
   9   3  12       14.49       15.77      1.05 o 
  10   3  12        7.76        7.94      1.02 o 
  11   3  12       24.15       21.77      1.59 o 
  -4   4  12       69.30       74.16      1.17 o 
  -3   4  12       19.60       22.14      1.16 o 
  -2   4  12        2.22        1.89      1.02 o 
  -1   4  12      216.94      249.56      5.40 o 
   0   4  12       27.63       29.11      0.83 o 
   1   4  12        1.26        0.96      0.86 o 
   2   4  12        1.31        2.19      0.78 o 
   3   4  12       44.61       32.48      0.75 o 
   4   4  12        3.09        3.45      0.87 o 
   5   4  12      100.46       92.87      2.27 o 
   6   4  12       71.54       69.49      2.44 o 
   7   4  12        7.58        6.77      0.88 o 
   8   4  12      398.69      429.00      4.01 o 
   9   4  12       41.97       43.27      1.18 o 
  10   4  12        3.58        4.82      0.97 o 
  11   4  12        0.69        0.42      1.14 o 
  -4   5  12       11.22       13.09      1.18 o 
  -3   5  12       26.39       22.67      1.01 o 
  -2   5  12       11.75       12.08      1.11 o 
  -1   5  12        5.79        4.89      0.89 o 
   0   5  12       56.94       61.40      0.93 o 
   1   5  12        8.10        6.98      0.94 o 
   2   5  12      119.43      106.09      1.75 o 
   3   5  12       19.04       21.19      0.86 o 
   4   5  12       76.19       72.30      1.12 o 
   5   5  12       22.52       18.35      0.82 o 
   6   5  12       86.57       83.47      1.51 o 
   7   5  12      195.35      199.21      1.77 o 
   8   5  12       16.76       18.83      0.81 o 
   9   5  12        0.53        0.54      0.98 o 
  10   5  12       31.90       29.30      1.09 o 
  11   5  12        7.90        7.85      1.21 o 
  -3   6  12       30.50       30.86      1.12 o 
  -2   6  12       11.03       10.39      1.03 o 
  -1   6  12       17.16       16.01      0.97 o 
   0   6  12      151.13      161.50      3.03 o 
   1   6  12      649.42      702.31     16.35 o 
   2   6  12        9.15        6.79      0.93 o 
   3   6  12       67.23       69.73      1.12 o 
   4   6  12        2.27        2.90      0.91 o 
   5   6  12       20.01       20.64      0.84 o 
   6   6  12        5.04        5.45      0.93 o 
   7   6  12        0.32        1.02      0.91 o 
   8   6  12       44.07       43.84      0.99 o 
   9   6  12        8.51        8.17      0.99 o 
  10   6  12       78.03       86.09      1.63 o 
  11   6  12        9.08        7.90      1.19 o 
  -3   7  12       17.08       16.91      2.11 o 
  -2   7  12        7.43        5.34      1.06 o 
  -1   7  12       25.73       22.32      1.12 o 
   0   7  12       88.54       88.22      1.43 o 
   1   7  12        7.07        6.14      1.04 o 
   2   7  12       56.44       56.20      1.74 o 
   3   7  12        7.77        7.28      0.97 o 
   4   7  12       97.81      108.07      1.46 o 
   5   7  12       11.96       11.36      0.87 o 
   6   7  12       74.83       72.65      1.13 o 
   7   7  12       19.53       20.41      0.98 o 
   8   7  12        8.38        8.54      0.85 o 
   9   7  12       27.54       25.33      0.98 o 
  10   7  12       53.59       51.88      1.16 o 
  11   7  12        7.60       10.80      1.90 o 
  -1   8  12       47.94       53.00      1.10 o 
   0   8  12       22.10       19.00      1.53 o 
   1   8  12        0.88        0.25      1.13 o 
   2   8  12       97.82      104.21      4.20 o 
   3   8  12       45.72       44.81      1.68 o 
   4   8  12        2.53        2.66      0.96 o 
   5   8  12       21.41       19.61      0.98 o 
   6   8  12       10.05        9.80      1.18 o 
   7   8  12        9.72        8.74      1.14 o 
   8   8  12        4.40        3.88      0.98 o 
   9   8  12       22.22       21.03      1.00 o 
  10   8  12       23.34       20.18      1.34 o 
  -1   9  12        0.09        0.17      2.11 o 
   0   9  12        0.47        1.10      1.01 o 
   1   9  12        0.33        0.30      1.00 o 
   2   9  12        1.53        0.99      0.99 o 
   3   9  12        1.57        2.04      0.84 o 
   4   9  12       38.45       39.83      0.94 o 
   5   9  12        2.76        1.92      0.91 o 
   6   9  12       11.25        9.52      1.07 o 
   7   9  12        1.91        2.21      1.05 o 
   8   9  12        0.54       -0.09      1.37 o 
   9   9  12        2.14        3.31      1.22 o 
  10   9  12        3.06        1.50      1.72 o 
   1  10  12        5.74        7.13      1.29 o 
   2  10  12       39.35       47.17      0.87 o 
   3  10  12       42.22       44.57      0.85 o 
   4  10  12       18.55       15.49      0.90 o 
   5  10  12       65.60       64.17      1.04 o 
   6  10  12       38.51       40.66      1.07 o 
   7  10  12       35.50       36.82      1.05 o 
   8  10  12        4.67        6.88      1.87 o 
   9  10  12       87.57       94.50      2.21 o 
   3  11  12        0.10        0.31      0.96 o 
   4  11  12       12.10       11.84      0.94 o 
   5  11  12       34.62       39.98      1.10 o 
   6  11  12       10.19       10.15      1.12 o 
   7  11  12        2.44        2.44      1.33 o 
   8  11  12        1.77        1.10      1.83 o 
   0  -5  13        2.13        1.93      1.20 o 
   1  -5  13        5.93        6.92      1.20 o 
   2  -5  13       70.29       79.85      4.42 o 
  -3  -4  13       36.91       37.51      1.92 o 
  -2  -4  13        2.77        4.08      1.43 o 
  -1  -4  13       31.51       29.45      1.34 o 
   0  -4  13       17.14       16.23      1.13 o 
   1  -4  13      110.62      122.47      1.51 o 
   2  -4  13       45.98       53.61      1.28 o 
   3  -4  13        1.39        1.20      1.04 o 
   4  -4  13       56.59       65.09      1.86 o 
  -3  -3  13       31.63       27.95      1.44 o 
  -2  -3  13        0.06       -0.20      1.40 o 
  -1  -3  13        4.40        4.26      1.45 o 
   0  -3  13        0.41        0.75      1.08 o 
   1  -3  13       57.86       63.11      1.14 o 
   2  -3  13       54.02       67.78      3.12 o 
   3  -3  13       17.83       13.78      1.32 o 
   4  -3  13        6.28        8.11      1.09 o 
   5  -3  13        4.97        4.24      1.07 o 
   6  -3  13       17.48       17.15      1.20 o 
  -4  -2  13       11.70        9.88      1.12 o 
  -3  -2  13       16.39       14.48      1.19 o 
  -2  -2  13       52.60       48.08      1.66 o 
  -1  -2  13       21.63       18.35      1.11 o 
   0  -2  13       24.53       23.71      0.98 o 
   1  -2  13       58.37       51.57      1.30 o 
   2  -2  13        0.66        0.72      0.96 o 
   3  -2  13       19.24       18.45      1.16 o 
   4  -2  13       11.72       12.00      0.90 o 
   5  -2  13        9.98       11.56      0.93 o 
   6  -2  13      100.54      107.65      1.69 o 
  -4  -1  13       43.43       50.46      1.96 o 
  -3  -1  13        0.55        0.58      1.07 o 
  -2  -1  13        0.59        0.64      1.07 o 
  -1  -1  13       58.30       65.81      1.29 o 
   0  -1  13        0.57        0.08      1.18 o 
   1  -1  13       43.24       37.40      1.30 o 
   2  -1  13       10.93       13.96      1.01 o 
   3  -1  13      235.98      223.75      2.34 o 
   4  -1  13      171.38      166.44      2.57 o 
   5  -1  13        1.04        1.63      1.12 o 
   6  -1  13        1.39        0.45      1.00 o 
   7  -1  13       60.59       63.13      2.49 o 
  -4   0  13        0.54        1.34      1.63 o 
  -3   0  13       14.99       16.54      1.05 o 
  -2   0  13        9.21        8.75      1.29 o 
  -1   0  13      101.74      112.06      1.41 o 
   0   0  13       32.19       25.94      1.03 o 
   1   0  13       21.87       23.33      0.90 o 
   2   0  13        7.00        5.78      0.87 o 
   3   0  13        3.15        1.77      0.93 o 
   4   0  13        7.67        6.49      0.97 o 
   5   0  13       81.71       82.32      1.33 o 
   6   0  13       15.10       12.62      0.98 o 
   7   0  13       15.59       13.88      0.93 o 
   8   0  13       12.81       15.21      1.82 o 
  -4   1  13        7.95       10.46      1.71 o 
  -3   1  13       21.02       21.57      1.35 o 
  -2   1  13        3.97        4.27      1.10 o 
  -1   1  13       19.77       16.68      0.97 o 
   0   1  13       30.40       29.12      0.88 o 
   1   1  13      140.01      124.26      1.53 o 
   2   1  13       21.42       19.57      0.90 o 
   3   1  13      209.28      198.06      1.82 o 
   4   1  13       57.65       54.81      1.08 o 
   5   1  13       13.45       13.31      1.00 o 
   6   1  13       39.12       40.39      1.02 o 
   7   1  13        2.45        2.80      1.11 o 
   8   1  13        4.69        4.72      1.15 o 
  -4   2  13        6.59        6.03      1.34 o 
  -3   2  13        2.42        2.79      1.31 o 
  -2   2  13        1.60        1.78      1.08 o 
  -1   2  13      114.84      118.39      1.57 o 
   0   2  13       18.66       17.63      0.91 o 
   1   2  13       10.15        6.52      0.85 o 
   2   2  13      178.20      170.91      2.29 o 
   3   2  13       34.03       32.67      0.87 o 
   4   2  13       96.06       92.13      1.73 o 
   5   2  13       87.17       90.88      1.61 o 
   6   2  13      142.29      145.13      3.15 o 
   7   2  13      202.62      210.04      1.90 o 
   8   2  13        0.54        2.75      1.00 o 
   9   2  13        2.42        0.75      1.45 o 
  -4   3  13        8.94        8.92      2.28 o 
  -3   3  13       74.86       72.41      1.72 o 
  -2   3  13        0.92        0.40      1.02 o 
  -1   3  13        4.80        3.74      0.96 o 
   0   3  13       71.39       72.57      1.11 o 
   1   3  13        5.74        6.82      0.85 o 
   2   3  13       34.34       32.89      0.77 o 
   3   3  13        5.80        4.97      0.98 o 
   4   3  13       65.53       58.20      1.04 o 
   5   3  13       38.12       40.17      0.92 o 
   6   3  13      303.54      286.35      5.53 o 
   7   3  13       75.77       81.38      1.57 o 
   8   3  13      271.29      282.32      3.66 o 
   9   3  13        1.37        0.87      1.09 o 
  10   3  13        4.58        3.71      1.22 o 
  -4   4  13        0.29        0.14      1.94 o 
  -3   4  13       11.34       10.24      1.33 o 
  -2   4  13       80.14       77.60      1.32 o 
  -1   4  13        5.08        4.67      1.23 o 
   0   4  13       37.18       34.65      1.14 o 
   1   4  13        0.30        0.43      0.84 o 
   2   4  13       33.21       32.09      0.77 o 
   3   4  13       47.97       41.99      0.83 o 
   4   4  13      117.03      108.83      1.80 o 
   5   4  13       24.76       24.91      0.93 o 
   6   4  13       21.67       17.42      0.85 o 
   7   4  13      234.51      227.39      2.45 o 
   8   4  13       68.28       72.17      1.93 o 
   9   4  13       19.59       21.74      1.06 o 
  10   4  13        0.37        0.38      1.25 o 
  -3   5  13        0.32        0.54      1.39 o 
  -2   5  13       54.48       55.79      1.29 o 
  -1   5  13        3.72        4.20      1.02 o 
   0   5  13       21.03       21.47      1.01 o 
   1   5  13       13.90       15.84      0.92 o 
   2   5  13       62.19       65.84      1.22 o 
   3   5  13        5.18        4.89      0.84 o 
   4   5  13       22.24       16.94      0.82 o 
   5   5  13      194.32      189.32      3.39 o 
   6   5  13       19.67       18.09      0.83 o 
   7   5  13        7.95        6.13      0.81 o 
   8   5  13       91.26      103.84      2.32 o 
   9   5  13       27.54       29.47      1.54 o 
  10   5  13        3.18        3.37      1.74 o 
  -2   6  13        4.46        3.51      1.21 o 
  -1   6  13       10.66        8.62      1.00 o 
   0   6  13       49.75       46.08      1.41 o 
   1   6  13       75.44       72.48      1.91 o 
   2   6  13        0.09       -0.14      0.95 o 
   3   6  13       19.92       18.48      0.95 o 
   4   6  13        2.02        0.12      0.87 o 
   5   6  13       43.77       38.71      1.16 o 
   6   6  13       64.96       67.77      1.23 o 
   7   6  13       33.68       32.98      1.06 o 
   8   6  13        0.65        0.78      0.82 o 
   9   6  13       65.71       67.56      1.12 o 
  10   6  13       11.89       12.28      1.40 o 
  -2   7  13       19.46       18.67      2.21 o 
  -1   7  13        9.53       10.13      1.00 o 
   0   7  13       32.92       35.98      0.98 o 
   1   7  13      395.33      413.23      3.37 o 
   2   7  13       20.51       23.97      1.54 o 
   3   7  13        3.92        4.13      1.00 o 
   4   7  13        3.77        3.15      0.91 o 
   5   7  13      120.33      121.61      2.05 o 
   6   7  13        0.84        0.92      0.97 o 
   7   7  13       35.06       35.51      0.85 o 
   8   7  13       13.06       11.31      0.90 o 
   9   7  13        0.02        0.47      0.93 o 
  10   7  13       34.23       34.92      1.32 o 
  -1   8  13        7.69        9.82      1.50 o 
   0   8  13       70.34       84.72      1.42 o 
   1   8  13       47.30       50.07      1.13 o 
   2   8  13       63.19       74.57      2.35 o 
   3   8  13       24.18       24.32      1.02 o 
   4   8  13       53.19       58.57      1.39 o 
   5   8  13      163.54      169.17      2.21 o 
   6   8  13       22.87       17.66      1.13 o 
   7   8  13       10.87        9.78      1.10 o 
   8   8  13       11.13       12.12      0.94 o 
   9   8  13        8.77       -0.05      1.73 o 
   0   9  13        6.82        7.82      1.22 o 
   1   9  13        1.60        1.91      1.09 o 
   2   9  13        9.73       12.31      1.18 o 
   3   9  13       56.94       61.81      1.41 o 
   4   9  13       11.80       13.20      1.00 o 
   5   9  13        0.00       -0.30      0.94 o 
   6   9  13       44.58       45.05      1.05 o 
   7   9  13       11.61       12.98      1.07 o 
   8   9  13        7.07        7.94      1.12 o 
   9   9  13        2.03        2.40      1.35 o 
   2  10  13        3.14        3.53      1.43 o 
   3  10  13        3.78        3.70      1.11 o 
   4  10  13       62.23       75.84      2.22 o 
   5  10  13       19.88       21.57      0.93 o 
   6  10  13       12.67       13.11      1.08 o 
   7  10  13        0.76        0.49      1.44 o 
   8  10  13       28.50       28.58      1.02 o 
   5  11  13        0.04        0.01      1.91 o 
  -2  -3  14        1.25        1.19      1.83 o 
  -1  -3  14        7.14        6.74      1.33 o 
   0  -3  14        0.05        0.18      1.34 o 
   1  -3  14       53.67       57.49      2.13 o 
   2  -3  14       99.39      118.29      2.70 o 
   3  -3  14        9.88       10.44      1.31 o 
   4  -3  14        2.90        2.49      1.32 o 
  -2  -2  14        1.23        0.76      1.29 o 
  -1  -2  14       12.01        7.97      1.32 o 
   0  -2  14       12.66        9.39      1.18 o 
   1  -2  14       16.31       19.06      1.27 o 
   2  -2  14       67.15       66.42      2.46 o 
   3  -2  14        9.26        8.57      2.12 o 
   4  -2  14        2.05        2.95      1.03 o 
   5  -2  14       24.12       27.22     13.29 o 
  -3  -1  14        7.50        6.82      2.15 o 
  -2  -1  14       57.69       54.54      2.16 o 
  -1  -1  14       15.27       16.55      1.25 o 
   0  -1  14       32.95       34.56      1.20 o 
   1  -1  14        0.81        1.14      1.11 o 
   2  -1  14       51.20       56.80      1.01 o 
   3  -1  14        0.10        0.84      0.97 o 
   4  -1  14        2.03        2.18      0.91 o 
   5  -1  14        4.30        2.90      0.92 o 
   6  -1  14       59.20       64.31      1.12 o 
   7  -1  14        0.23       -0.06      1.48 o 
  -3   0  14       12.53       14.37      1.63 o 
  -2   0  14       20.61       18.02      1.34 o 
  -1   0  14       12.48       11.71      1.30 o 
   0   0  14       40.20       42.69      1.28 o 
   1   0  14        4.22        3.81      1.08 o 
   2   0  14       10.58        8.88      1.04 o 
   3   0  14      193.29      191.02      1.98 o 
   4   0  14      276.35      274.17      4.83 o 
   5   0  14      153.88      167.16      1.62 o 
   6   0  14        9.75       11.14      0.81 o 
   7   0  14        1.76        1.99      0.99 o 
  -3   1  14        0.89       -0.11      1.37 o 
  -2   1  14        1.84        0.95      1.03 o 
  -1   1  14        9.32        9.18      0.99 o 
   0   1  14       12.72       12.36      0.98 o 
   1   1  14       14.05       12.82      0.90 o 
   2   1  14        9.38        7.52      0.95 o 
   3   1  14       29.81       28.67      0.92 o 
   4   1  14        0.05        0.39      1.00 o 
   5   1  14        7.26        7.49      0.91 o 
   6   1  14       12.65       13.40      0.82 o 
   7   1  14        7.57       10.34      0.92 o 
   8   1  14        4.17        5.34      1.05 o 
  -3   2  14        1.40        1.21      2.17 o 
  -2   2  14        0.64        0.65      1.23 o 
  -1   2  14        9.36        7.88      0.97 o 
   0   2  14       24.11       22.34      0.87 o 
   1   2  14       57.43       60.96      1.13 o 
   2   2  14       10.39        7.95      0.84 o 
   3   2  14       72.04       69.57      1.17 o 
   4   2  14        1.01        1.10      0.92 o 
   5   2  14       66.73       66.30      1.09 o 
   6   2  14        2.24        1.82      0.85 o 
   7   2  14       10.90       10.40      0.95 o 
   8   2  14       39.22       38.62      1.33 o 
   9   2  14        0.53        0.77      1.61 o 
  -3   3  14        6.88        7.77      1.46 o 
  -2   3  14        2.03        1.16      1.40 o 
  -1   3  14       14.91       16.92      1.10 o 
   0   3  14        9.03       11.44      1.02 o 
   1   3  14        0.41        0.74      0.86 o 
   2   3  14        6.88        6.49      0.80 o 
   3   3  14       60.50       59.27      0.94 o 
   4   3  14       31.82       26.90      0.87 o 
   5   3  14       42.04       37.92      0.96 o 
   6   3  14       65.36       71.31      1.16 o 
   7   3  14      163.30      164.28      1.68 o 
   8   3  14      126.31      126.06      2.01 o 
   9   3  14        8.37        8.79      1.09 o 
  -2   4  14       33.51       39.74      1.37 o 
  -1   4  14        0.01       -0.28      1.11 o 
   0   4  14       25.88       24.26      1.09 o 
   1   4  14       11.95       13.30      0.95 o 
   2   4  14       23.29       23.45      1.02 o 
   3   4  14       19.06       19.53      1.02 o 
   4   4  14       21.49       20.45      0.91 o 
   5   4  14       73.58       74.17      1.26 o 
   6   4  14      285.27      278.34      2.47 o 
   7   4  14      163.68      157.46      1.92 o 
   8   4  14      175.74      183.90      1.63 o 
   9   4  14       17.28       20.18      1.04 o 
  -2   5  14        7.35       10.24      1.96 o 
  -1   5  14        8.20        9.57      1.24 o 
   0   5  14        6.62        5.78      1.02 o 
   1   5  14        0.10        0.33      0.96 o 
   2   5  14        0.02        0.00      0.94 o 
   3   5  14       74.77       77.97      1.11 o 
   4   5  14       95.35       96.37      1.20 o 
   5   5  14        0.14        1.03      0.86 o 
   6   5  14       53.42       55.52      1.04 o 
   7   5  14        0.15        0.78      0.97 o 
   8   5  14       41.74       47.30      1.13 o 
   9   5  14       60.73       64.85      2.71 o 
  -1   6  14        7.68        6.89      1.24 o 
   0   6  14        0.66        0.13      1.20 o 
   1   6  14      117.52      131.98      2.20 o 
   2   6  14       96.76      115.28      1.90 o 
   3   6  14       22.92       23.28      0.89 o 
   4   6  14        1.42        1.63      0.82 o 
   5   6  14        9.16        8.81      0.88 o 
   6   6  14        5.78        7.50      0.94 o 
   7   6  14        7.23        6.20      0.88 o 
   8   6  14       25.02       24.06      1.15 o 
   9   6  14       20.29       22.44      1.25 o 
  -1   7  14        3.29        3.11      2.24 o 
   0   7  14       61.02       69.88      1.23 o 
   1   7  14        2.39        3.97      0.94 o 
   2   7  14       37.42       37.10      0.95 o 
   3   7  14        3.33        3.07      1.00 o 
   4   7  14       10.81       10.35      0.90 o 
   5   7  14       33.83       34.51      0.88 o 
   6   7  14        6.65        6.09      0.90 o 
   7   7  14       28.07       26.48      1.09 o 
   8   7  14       30.41       33.42      0.98 o 
   9   7  14       54.18       63.30      4.02 o 
   1   8  14       29.70       32.51      1.02 o 
   2   8  14       67.14       78.54      2.47 o 
   3   8  14       25.10       23.40      1.07 o 
   4   8  14       23.41       20.85      1.59 o 
   5   8  14        5.30        3.58      0.95 o 
   6   8  14       49.57       47.07      1.30 o 
   7   8  14       19.72       18.63      0.92 o 
   8   8  14       12.93       13.97      1.37 o 
   2   9  14        0.41        0.45      1.16 o 
   3   9  14        0.87        1.44      1.20 o 
   4   9  14       10.70       13.08      0.97 o 
   5   9  14       88.08       93.99      1.42 o 
   6   9  14       62.83       65.10      1.12 o 
   7   9  14        1.24        0.83      1.15 o 
   8   9  14        2.96        3.11      1.37 o 
   4  10  14       59.56       75.17      1.43 o 
   5  10  14        4.99        5.31      1.43 o 
   6  10  14       16.48       14.69      1.11 o 
   0  -2  15        1.66        1.63      1.71 o 
   1  -2  15        1.15        0.93      1.76 o 
   3  -2  15       18.23       17.98      1.62 o 
   4  -2  15        3.47        1.53      1.65 o 
  -1  -1  15       51.28       57.92      3.71 o 
   0  -1  15        0.51        0.65      1.33 o 
   1  -1  15       23.67       23.84      1.04 o 
   2  -1  15        0.77        1.89      1.08 o 
   3  -1  15       46.09       45.24      1.80 o 
   4  -1  15       47.92       48.45      1.87 o 
   5  -1  15        1.02        1.24      1.50 o 
  -1   0  15      107.13      107.83      8.66 o 
   0   0  15       13.47       14.29      1.16 o 
   1   0  15        2.39        2.05      1.09 o 
   2   0  15       82.07       91.03      1.19 o 
   3   0  15        0.75        1.09      0.91 o 
   4   0  15        2.00        2.32      0.80 o 
   5   0  15        6.23        6.94      0.93 o 
   6   0  15        0.34        0.22      0.99 o 
  -1   1  15        4.27        3.11      1.20 o 
   0   1  15       70.04       73.20      1.35 o 
   1   1  15       10.17       10.99      1.65 o 
   2   1  15       12.74       12.63      0.97 o 
   3   1  15        0.93        0.57      0.97 o 
   4   1  15        5.75        6.05      0.88 o 
   5   1  15      110.65      116.92      1.16 o 
   6   1  15       83.72       94.33      1.13 o 
   7   1  15        0.91       -0.26      1.00 o 
  -1   2  15        5.69        5.34      1.57 o 
   0   2  15        0.07        0.38      0.99 o 
   1   2  15        2.33        3.22      1.00 o 
   2   2  15       17.67       15.89      1.01 o 
   3   2  15       11.14       12.35      0.82 o 
   4   2  15        6.80        6.96      0.86 o 
   5   2  15       18.62       19.54      1.09 o 
   6   2  15        2.62        3.47      0.85 o 
   7   2  15       17.28       21.69      1.10 o 
   8   2  15        8.05        8.02      1.84 o 
  -1   3  15       28.63       34.90      1.23 o 
   0   3  15       35.85       35.02      1.01 o 
   1   3  15       69.16       81.59      1.19 o 
   2   3  15      183.23      191.26      2.58 o 
   3   3  15       15.14       13.47      0.97 o 
   4   3  15        9.40       11.18      0.86 o 
   5   3  15       56.22       66.95      1.23 o 
   6   3  15       14.53       15.55      0.84 o 
   7   3  15       35.80       37.97      0.89 o 
   8   3  15      100.38      106.32      2.10 o 
  -1   4  15       21.14       25.74      1.23 o 
   0   4  15       84.87       90.08      2.29 o 
   1   4  15        1.24        0.49      1.59 o 
   2   4  15        0.54       -0.73      1.13 o 
   3   4  15      121.37      122.71      1.62 o 
   4   4  15       22.00       24.86      1.03 o 
   5   4  15       17.86       19.86      1.04 o 
   6   4  15        7.47        8.07      0.99 o 
   7   4  15      118.25      120.62      1.51 o 
   8   4  15      107.91      126.75      4.35 o 
  -1   5  15        9.85       13.09      1.36 o 
   0   5  15        5.67        5.13      1.20 o 
   1   5  15       15.94       16.16      1.50 o 
   2   5  15       61.87       64.25      1.16 o 
   3   5  15       32.39       30.21      0.97 o 
   4   5  15        7.73        7.41      0.91 o 
   5   5  15       29.94       27.21      0.86 o 
   6   5  15       14.71       17.42      0.93 o 
   7   5  15      136.57      142.63      1.41 o 
   8   5  15        4.83        5.80      0.93 o 
   9   5  15        0.02       -0.14      1.57 o 
   0   6  15       15.22       18.22      1.22 o 
   1   6  15        9.03        9.32      1.49 o 
   2   6  15       40.15       40.01      2.98 o 
   3   6  15        9.06        8.77      1.17 o 
   4   6  15       10.18        8.88      0.97 o 
   5   6  15       67.70       66.54      1.03 o 
   6   6  15        3.30        1.50      0.90 o 
   7   6  15        3.71        1.95      0.99 o 
   8   6  15      102.18      116.96      2.30 o 
   1   7  15       17.33       13.70      1.97 o 
   2   7  15       34.15       41.86      1.36 o 
   3   7  15       73.90       85.06      2.51 o 
   4   7  15       25.98       24.83      1.15 o 
   5   7  15        0.02       -0.27      1.06 o 
   6   7  15        2.24        3.20      1.21 o 
   7   7  15       19.93       24.06      1.31 o 
   8   7  15       33.45       39.96      1.27 o 
   2   8  15       11.08        7.53      1.43 o 
   3   8  15       33.86       39.80      1.53 o 
   4   8  15        3.30        4.64      1.34 o 
   5   8  15       54.28       54.27      1.69 o 
   6   8  15        0.53        0.48      1.29 o 
   7   8  15        9.31       10.43      1.37 o 
   5   9  15       64.29       74.76      2.01 o 
   6   9  15       34.60       41.67      1.86 o 
   1   0  16        2.35        3.08      1.77 o 
   2   0  16        1.02        1.38      1.24 o 
   3   0  16       32.78       31.20      1.79 o 
   0   1  16        8.54        6.78      1.94 o 
   1   1  16        1.00        0.31      1.07 o 
   2   1  16        6.38        8.44      1.10 o 
   3   1  16       52.71       62.41      1.32 o 
   4   1  16        3.99        5.08      0.91 o 
   5   1  16        1.74        2.14      0.96 o 
   0   2  16       17.46       11.31      1.74 o 
   1   2  16       67.13       76.99      2.09 o 
   2   2  16       42.80       53.06      1.92 o 
   3   2  16       34.14       36.51      1.09 o 
   4   2  16        1.65        2.31      0.90 o 
   5   2  16       14.88       17.21      1.35 o 
   6   2  16       91.65      107.56      1.54 o 
   0   3  16       43.51       53.19      1.99 o 
   1   3  16       17.00       16.61      1.88 o 
   2   3  16        6.93        7.04      1.36 o 
   3   3  16       41.26       42.70      1.01 o 
   4   3  16       15.18       15.13      1.02 o 
   5   3  16        0.05       -0.14      0.96 o 
   6   3  16       22.56       22.13      1.00 o 
   7   3  16       77.31       87.16      1.51 o 
   1   4  16       24.15       30.71      1.25 o 
   2   4  16       79.74       73.38      1.54 o 
   3   4  16       34.42       35.81      1.35 o 
   4   4  16        3.80        2.25      0.95 o 
   5   4  16        3.60        3.06      1.02 o 
   6   4  16       73.87       84.66      1.53 o 
   7   4  16       66.82       83.08      1.68 o 
   1   5  16        0.71        0.70      1.35 o 
   2   5  16       18.43       14.34      1.95 o 
   3   5  16        1.07        0.62      1.32 o 
   4   5  16       30.17       31.61      1.10 o 
   5   5  16       16.67       19.39      0.96 o 
   6   5  16       61.84       73.89      1.79 o 
   7   5  16        0.93        1.81      1.19 o 
   2   6  16        2.52        3.38      1.99 o 
   3   6  16       77.30       78.50      2.18 o 
   4   6  16       25.97       22.18      1.25 o 
   5   6  16        4.24        3.98      1.38 o 
   6   6  16        2.83        1.40      1.31 o 
   7   6  16       30.78       29.41      1.60 o 
   3   7  16        0.00        0.52      2.02 o 
   4   7  16        7.74       12.46      2.22 o 
   5   7  16        4.08        3.49      1.91 o 
   6   7  16        0.21        0.06      1.94 o 
                                                 
